# Supplementary material for: A Trihelix DNA Binding Protein Counterbalances Hypoxia-Responsive Transcriptional Activation in Arabidopsis
Source: PLoS Biol. 2014 Sep 16;12(9):e1001950. doi: 10.1371/journal.pbio.1001950 (PMC4165759; doi:10.1371/journal.pbio.1001950)
Supplement: Table S2 — DNA microarray analysis of OE-HRA1 lines. (XLSX) [file pbio.1001950.s018.xlsx]

## Sheet: Note
Table S2 DNA microarray analysis of OE-HRA1 lines reveals role in negative regulation of hypoxia-responsive gene activation
Microarray Analysis of Gene Transcript Abundance
Arabidopsis thaliana Col-0 and HRA1 overexpression lines (OE-HRA#1 and OE-HRA#2) were evulated using 7 d old seedlings grown on solid 0.5X MS medium containing 1% sucrose
Hypoxia stress was performed for 2 h in dim light (Branco-Price et al., 2005)
Total seedling RNA was hybridized to Affymetrix (ATH1) GeneChips in duplicate
HRA1 data are combined from the results of the two independent OE-HRA1 LINES
Affymetrix-control, mitochondrial, chloroplast probe pair sets were removed
PMA filtering performed using MAS 5.0 as described in Gibbs et al. 2011
Robust Multichip Average (RMA) was used for normalization and statistical evaluation
889 DEGs were generated from three comparisons by Signal Log2 Ratio >1 < -1 adj. p <0.01
Clusters determined by fuzzy k-means clustering according to Mustroph et al. ( 2009)
Comparisons (NS, 2 h non-stress; HS, 2 h hypoxia stress)
CHS-CNS	Col-0 HS vs. Col-0 NS
OHS-ONS	HRA1 OE HS vs. HRA1 OE NS
OHS-CHS	HRA1 OE HS vs. Col-0 HS
ONS-CNS	HRA1 OE NS vs. Col-0 NS
HARAP-CNS	HA-RAP2.12 NS vs. Col-0 NS; 5 week old rosettes grown in a 8 h light : 16 h dak photoperiod (Licausi et al., 2011); HS was 1% O2 at 22
Experimental conditions of HA-RAP2.12 line study (Licausi et al., 2011)
Seeds were sown in 6-cm diameter pots containing moisted Arabidopsis soil.
The seeds were stratified at 4°C in the dark for 2 days.
Plants were grown in a chamber at short photoperiodic conditions (8h light 16 h darkness) with 18°C in the night and 22°C in the day.
-Control (22°C, dark, 21% O2, 1.5h).
Hypoxia (22°C, dark, two percent O2, 1.5h).
Gene Ontology
TAIR gene annotation file of Arabidopsis thaliana (ver. Jan 17, 2012) was downloaded and used for GO analysis

## Sheet: DEGs
Table S2: DNA microarray analysis of OE-HRA1 lines reveals role in negative regulation of hypoxia-responsive gene activation
Tablulation of microarray data and statistical evaluation of differentially expressed genes																		Significantly Up and Downregulated genes
ID	Probe ID	Cluster	Mustroph et al_hypoxia_49_core	Lee et al. submergence_core_genes	HUP or TF ID	TF family	description	CHS-CNS	adj.P.Val	OHS-ONS	adj.P.Val	OHS-CHS	adj.P.Val	ONS-CNS	adj.P.Val	HARAP-CNS	adj.P.Val	CHS-CNS	OHS-ONS	OHS-CHS	ONS-CNS	HARAP-CNS
AT4G17670	245401_at	1	Core cell type				senescence-associated protein-related	2.85158	1.18743e-06	1.60921	0.00131468	-1.48951	0.00707122	-0.247148	0.931074	0.515378	0.506832	Up	Up	Down
AT1G35140	245757_at	1	Core cell type	Core low oxygen			PHI-1 (PHOSPHATE-INDUCED 1)	3.40094	2.9278e-08	0.526667	0.310445	-4.64084	1.40134e-09	-1.76657	0.00273472	-0.139548	0.895087	Up		Down	Down
AT5G20830	245998_at	1		Core low oxygen			SUS1 (SUCROSE SYNTHASE 1); UDP-glycosyltransferase/ sucrose synthase	2.86593	1.36418e-07	1.70095	0.000173684	-1.33924	0.00547551	-0.174253	0.953433	1.20876	0.00918766	Up	Up	Down		Up
AT5G66985	247024_at	1	Core cell type	Core low oxygen			unknown protein	4.54958	1.95842e-08	2.85346	2.03149e-05	-1.56524	0.0205216	0.130874	0.982858	2.99922	1.75962e-05	Up	Up			Up
AT5G62520	247431_at	1	Core cell type	Core low oxygen			SRO5 (SIMILAR TO RCD ONE 5); NAD+ ADP-ribosyltransferase	5.73667	3.16128e-09	2.75585	0.000143592	-3.30023	7.74088e-05	-0.319404	0.937331	0.342369	0.806951	Up	Up	Down
AT5G42200	249234_at	1	Core cell type			C3H	zinc finger (C3HC4-type RING finger) family protein	3.50011	2.46448e-10	2.00219	2.25501e-06	-1.08563	0.00707122	0.412289	0.596497	0.182202	0.804621	Up	Up	Down
AT5G39890	249384_at	1	Core cell type	Core low oxygen			similar to unknown protein [Arabidopsis thaliana] (TAIR:AT5G15120.1); similar to unnamed protein product [Vitis vinifera] (GB:CAO14912.1); contains InterPro domain Protein of unknown function DUF1637 (InterPro:IPR012864)	4.46522	1.94569e-07	2.83278	0.000105514	-2.37812	0.00216937	-0.745683	0.631439	3.41937	1.75962e-05	Up	Up	Down		Up
AT5G15120	250152_at	1	Core cell type	Core low oxygen			similar to unknown protein [Arabidopsis thaliana] (TAIR:AT5G39890.1); similar to unnamed protein product [Vitis vinifera] (GB:CAO14912.1); contains InterPro domain Protein of unknown function DUF1637 (InterPro:IPR012864)	4.31164	7.33329e-09	2.44275	3.51925e-05	-2.03164	0.00102103	-0.162752	0.971845	2.97391	3.84486e-06	Up	Up	Down		Up
AT5G10040	250464_at	1	Core cell type	Core low oxygen			similar to unknown protein [Arabidopsis thaliana] (TAIR:AT5G65207.1); similar to 80A08_3 [Brassica rapa subsp. pekinensis] (GB:AAZ67588.1)	7.65064	3.0728e-09	2.05101	0.0230777	-5.57367	3.1579e-06	0.0259527	0.99754	0.295364	0.884934	Up		Down
AT5G02200	251026_at	1	Core cell type				FHL (FAR-RED-ELONGATED HYPOCOTYL1-LIKE); protein binding	3.2097	1.47876e-06	0.942338	0.101927	-2.29148	0.000458171	-0.024113	0.996189	-0.107714	0.940247	Up		Down
AT3G43190	252746_at	1	Core cell type	Core low oxygen			SUS4; UDP-glycosyltransferase/ sucrose synthase/ transferase, transferring glycosyl groups	5.46914	3.16503e-10	0.955084	0.101695	-4.73289	2.65023e-08	-0.218838	0.957301	0.535826	0.568404	Up		Down
AT4G39675	252882_at	1	Core cell type	Core low oxygen			unknown protein	5.77895	7.9397e-10	4.64074	3.16477e-08	-0.834596	0.30106	0.303618	0.935827	2.17801	0.00174457	Up	Up			Up
AT4G33560	253298_at	1	Core cell type	Core low oxygen			unknown protein	4.90159	4.92924e-09	3.53914	9.18861e-07	-1.61822	0.015733	-0.255766	0.949703	1.62999	0.0124534	Up	Up
AT4G33070	253416_at	1	Core cell type	Core low oxygen			pyruvate decarboxylase, putative	6.53099	3.20988e-09	3.86849	1.05586e-05	-4.93307	1.94075e-06	-2.27058	0.0240894	1.15176	0.265271	Up	Up	Down
AT4G27450	253874_at	1	Core cell type		HUP54		similar to unknown protein [Arabidopsis thaliana] (TAIR:AT3G15450.1); similar to unnamed protein product [Vitis vinifera] (GB:CAO39242.1); contains domain G3DSA:3.60.20.10 (G3DSA:3.60.20.10); contains domain SSF56235 (SSF56235)	3.24648	2.32039e-12	2.35898	6.96705e-10	-1.11896	0.000200505	-0.231455	0.745269	0.478293	0.117946	Up	Up	Down
AT4G22780	254300_at	1	Core cell type				ACR7 (ACT Domain Repeat 7)	4.17851	3.11496e-12	2.45803	3.12897e-08	-1.30013	0.000743198	0.420351	0.52807	-0.306969	0.578795	Up	Up	Down
AT4G10270	255807_at	1	Core cell type	Core low oxygen			wound-responsive family protein	4.75881	2.32039e-12	3.84354	1.3505e-10	-1.73172	0.000117451	-0.816448	0.111734	3.04414	4.36552e-09	Up	Up	Down		Up
AT3G27220	257153_at	1	Core cell type	Core low oxygen	HUP6		kelch repeat-containing protein	4.76079	3.61584e-12	2.96353	1.5252e-08	-2.53054	1.09193e-06	-0.733289	0.194167	0.58902	0.241961	Up	Up	Down
AT3G13310	257654_at	1					DNAJ heat shock N-terminal domain-containing protein	3.91184	4.49708e-15	3.09822	2.20812e-13	-0.875364	0.00035018	-0.061742	0.971845	0.18035	0.609233	Up	Up
AT3G23170	257925_at	1	Core cell type	Core low oxygen	HUP39		similar to unknown protein [Arabidopsis thaliana] (TAIR:AT4G14450.1)	5.52654	4.24198e-10	4.42255	1.93406e-08	-1.26248	0.0584114	-0.158484	0.975418	-0.0790103	0.963672	Up	Up
AT3G02550	258487_at	1	Core cell type	Core low oxygen		LOB	LBD41 (LOB DOMAIN-CONTAINING PROTEIN 41)	5.30585	7.93259e-15	5.09991	4.21646e-14	-1.62828	2.66723e-05	-1.42234	0.00042925	1.31689	0.000145464	Up	Up	Down	Down	Up
AT3G03270	258879_at	1		Core low oxygen			universal stress protein (USP) family protein / early nodulin ENOD18 family protein	2.46243	1.33053e-06	1.31589	0.00232749	-1.30892	0.00662254	-0.162388	0.958867	1.93066	7.78925e-05	Up	Up	Down		Up
AT3G10040	258930_at	1	Core cell type	Core low oxygen	HRA1		transcription factor	4.91197	1.69276e-10	-0.978099	0.0477292	0.301293	0.715309	6.19136	6.86247e-11	0.984253	0.0893775	Up			Up
AT1G63090	259685_at	1	Core cell type				ATPP2-A11 (Phloem protein 2-A11); carbohydrate binding	3.26519	2.59851e-11	2.26578	1.5252e-08	-0.950263	0.00429142	0.0491403	0.985722	0.467592	0.215903	Up	Up
AT1G76650	259879_at	1	Core cell type	Core low oxygen			CML38; calcium ion binding	6.85572	4.49708e-15	5.24292	5.41638e-13	-1.43459	0.000804634	0.178212	0.935827	-0.436111	0.431777	Up	Up	Down
AT1G72360	260451_at	1		Core low oxygen	HRE1	AP2-EREBP	ethylene-responsive element-binding protein, putative	4.18328	4.44946e-12	0.259309	0.554361	-3.61421	5.77849e-10	0.309765	0.749283	-0.059967	0.946656	Up		Down
AT1G19530	260668_at	1	Core cell type		HUP36		similar to unnamed protein product [Vitis vinifera] (GB:CAO61141.1)	5.59724	4.96833e-06	1.60871	0.147105	-2.68401	0.0251686	1.30452	0.547404	0.800951	0.672493	Up
AT1G43800	260869_at	1	Core cell type	Core low oxygen	HUP7		acyl-(acyl-carrier-protein) desaturase, putative / stearoyl-ACP desaturase, putative	1.67115	0.249102	-0.611346	0.741576	-4.50137	0.00179086	-2.21887	0.249655	7.47132	1.2871e-06	Up		Down		Up
AT1G33055	261567_at	1	Core cell type	Core low oxygen	HUP32		unknown protein	5.43869	7.93259e-15	4.09116	2.82958e-12	-1.15416	0.00146926	0.193364	0.890491	2.23982	4.75248e-08	Up	Up	Down		Up
AT2G16060	263096_at	1	Core cell type	Core low oxygen			AHB1 (ARABIDOPSIS HEMOGLOBIN 1)	2.80409	2.43269e-08	2.31924	5.23304e-07	-0.641765	0.153992	-0.15692	0.952718	2.70056	4.61693e-08	Up	Up			Up
AT2G11810	263391_at	1					MGDC (monogalactosyldiacylglycerol synthase type C); 1,2-diacylglycerol 3-beta-galactosyltransferase	3.32912	2.84738e-11	1.30535	6.78354e-05	-2.31251	1.09232e-07	-0.288738	0.71882	-0.0992564	0.884067	Up	Up	Down
AT1G10140	264467_at	1					similar to unknown protein [Arabidopsis thaliana] (TAIR:AT1G58420.1); contains InterPro domain Uncharacterised conserved protein UCP031279 (InterPro:IPR016972)	3.4607	1.03739e-10	2.1548	3.13078e-07	-1.60701	9.76129e-05	-0.301108	0.757231	0.0756216	0.92731	Up	Up	Down
AT1G09090	264647_at	1					ATRBOHB (RESPIRATORY BURST OXIDASE HOMOLOG B); FAD binding / calcium ion binding / iron ion binding / oxidoreductase	3.18284	2.96214e-12	0.602846	0.0168462	-2.7982	2.87465e-10	-0.218201	0.772727	0.0997693	0.859997	Up		Down
AT1G03610	264836_at	1			HUP45		similar to unknown protein [Arabidopsis thaliana] (TAIR:AT4G03420.1); similar to unnamed protein product [Vitis vinifera] (GB:CAO24103.1); contains InterPro domain Protein of unknown function DUF789 (InterPro:IPR008507)	3.49947	4.7915e-13	2.39602	5.29599e-10	-0.836752	0.00338546	0.266705	0.653747	0.0892659	0.877123	Up	Up
AT2G17850	264846_at	1	Core cell type	Core low oxygen			similar to unknown protein [Arabidopsis thaliana] (TAIR:AT5G66170.2); similar to unnamed protein product [Vitis vinifera] (GB:CAO48196.1); contains InterPro domain Rhodanese-like (InterPro:IPR001763)	5.32867	7.10461e-07	2.48986	0.00506252	-2.91825	0.00369303	-0.0794415	0.993448	2.5342	0.00816793	Up	Up	Down		Up
AT1G77120	264953_at	1	Core cell type	Core low oxygen			ADH1 (ALCOHOL DEHYDROGENASE 1)	4.47883	1.87926e-06	2.45836	0.00226048	-2.65362	0.00334413	-0.633153	0.809495	1.8805	0.0359664	Up	Up	Down
AT2G19590	265948_at	1	Core cell type	Core low oxygen			ACO1 (ACC OXIDASE 1); 1-aminocyclopropane-1-carboxylate oxidase	3.10434	0.000284088	1.2165	0.150731	-2.09033	0.0217398	-0.202491	0.979669	1.11162	0.323525	Up
AT2G39510	266965_at	1					nodulin MtN21 family protein	3.03248	9.78681e-10	0.172733	0.720895	-3.80013	2.22772e-10	-0.940384	0.0322441	0.292102	0.604173	Up		Down
AT2G44080	267230_at	1		Core low oxygen			ARL (ARGOS-LIKE)	2.72019	9.78681e-10	1.18752	0.000191607	-2.50534	2.65023e-08	-0.972682	0.0112163	0.0883656	0.897729	Up	Up	Down
AT2G07723;ATMG00180	244951_s_at	2					[AT2G07723, pseudogene, similar to orf454~homology with two ORFs from Marchantia polymorpha mtDNA (orf169 and orf322), high similarity to 3'-terminal part of ccl1 of Rhodobacter, blastp match of 76% identity and 3.4e-193 P-value to GP|459537|emb|CAA54966.1||X78036 orf454~homology with two ORFs from Marchantia polymorpha mtDNA (orf169 and orf322), high similarity to 3'-terminal part of ccl1 of Rho…	1.41282	0.000556822	1.02161	0.00909825	-0.126844	0.872246	0.26437	0.867541	0.339096	0.609233	Up	Up
AT2G23170	245076_at	2					GH3.3; indole-3-acetic acid amido synthetase	1.42844	0.00561245	0.420548	0.508622	-0.64475	0.330265	0.363144	0.849931	-0.0680845	0.963889	Up
AT4G16563	245262_at	2					aspartyl protease family protein	0.388581	0.441431	-0.086744	0.897491	-0.43682	0.405996	0.0385047	0.992805	1.20399	0.0045836					Up
AT4G17260	245324_at	2					L-lactate dehydrogenase, putative	1.7945	3.17446e-08	0.52746	0.0308574	-1.07367	0.000210573	0.193378	0.811912	0.278266	0.454444	Up		Down
AT4G14550	245593_at	2				AUX/IAA	IAA14 (SOLITARY ROOT); transcription factor	1.5828	1.26721e-07	1.06033	3.90976e-05	-0.445879	0.104532	0.0765865	0.96852	0.225419	0.55857	Up	Up
AT1G26270	245821_at	2	Core cell type				phosphatidylinositol 3- and 4-kinase family protein	1.88458	1.76739e-07	0.876688	0.00240492	-1.18979	0.000385281	-0.181899	0.881161	0.253151	0.596558	Up		Down
AT5G19550	245951_at	2		Core low oxygen			ASP2 (ASPARTATE AMINOTRANSFERASE 2)	1.81852	4.0863e-06	0.982431	0.00410297	-1.0059	0.00880197	-0.169809	0.932414	1.3605	0.000333587	Up		Down		Up
AT5G20250	246114_at	2					DIN10 (DARK INDUCIBLE 10); hydrolase, hydrolyzing O-glycosyl compounds	1.0888	8.41156e-08	0.478732	0.00256035	-0.377232	0.0336171	0.232832	0.392181	0.034846	0.92811	Up
AT4G37240	246200_at	2					similar to unknown protein [Arabidopsis thaliana] (TAIR:AT2G23690.1); similar to unnamed protein product [Vitis vinifera] (GB:CAO45438.1); similar to hypothetical protein [Vitis vinifera] (GB:CAN61825.1)	2.03052	1.61534e-06	0.378284	0.356425	-1.33887	0.00110967	0.313371	0.765617	0.240036	0.71604	Up		Down
AT5G17600	246439_at	2				C3H	zinc finger (C3HC4-type RING finger) family protein	1.1132	0.000187743	0.603521	0.0307776	-0.32116	0.393539	0.188514	0.867541	-0.228244	0.638931	Up
AT5G26200	246854_at	2	Core cell type				mitochondrial substrate carrier family protein	2.20325	0.000116054	1.27206	0.0160736	-1.06558	0.0829853	-0.134394	0.978338	-0.131324	0.916403	Up
AT5G67300	246987_at	2				MYB	ATMYB44/ATMYBR1/MYBR1 (MYB DOMAIN PROTEIN 44); DNA binding / transcription factor	1.0643	2.31109e-05	0.659052	0.00372117	-0.811749	0.00166649	-0.406496	0.234627	0.113833	0.806566	Up
AT5G65640	247151_at	2				bHLH	BHLH093 (BETA HLH PROTEIN 93); DNA binding / transcription factor	1.40403	0.000594805	0.453088	0.303662	-1.21128	0.00614457	-0.260337	0.870767	0.512636	0.35513	Up		Down
AT5G54960	248138_at	2	Core cell type	Core low oxygen			PDC2 (PYRUVATE DECARBOXYLASE-2); pyruvate decarboxylase	2.19953	1.35463e-07	0.0326003	0.956834	-1.96076	4.64429e-06	0.20617	0.884585	-0.474428	0.284155	Up		Down
AT5G54640	248175_at	2				CCAAT	HTA1/RAT5 (RESISTANT TO AGROBACTERIUM TRANSFORMATION 5); DNA binding	1.30871	9.69674e-09	0.840664	8.55605e-06	-0.46187	0.0129645	0.00618122	0.996773	0.169428	0.523512	Up
AT5G54630	248177_at	2				C2H2	zinc finger protein-related	1.15011	3.91787e-06	0.105379	0.737218	-1.30677	3.69451e-06	-0.262034	0.553647	0.183006	0.617907	Up		Down
AT5G53830	248230_at	2					VQ motif-containing protein	1.00031	0.00397224	0.940893	0.0058983	-0.632516	0.114917	-0.573096	0.285542	0.0391764	0.969752	Up
AT5G51460	248404_at	2					ATTPPA (Arabidopsis thaliana trehalose-6-phosphate phosphatase); trehalose-phosphatase	1.48847	1.36907e-08	0.71001	0.000403641	-1.14743	4.8099e-06	-0.36897	0.191137	0.239288	0.390102	Up		Down
AT5G44730	249015_at	2	Core cell type	Core low oxygen			haloacid dehalogenase-like hydrolase family protein	2.70481	2.09043e-08	1.34306	0.000344511	-1.58466	0.000199532	-0.222903	0.887174	-0.0199343	0.986205	Up	Up	Down
AT5G44260	249065_at	2				C3H	zinc finger (CCCH-type) family protein	1.63328	2.67206e-07	-0.685331	0.00705318	-1.40236	1.49176e-05	0.916249	0.00450421	-0.000432979	0.999631	Up		Down
AT5G44210	249087_at	2				AP2-EREBP	ATERF-9/ATERF9/ERF9 (ERF domain protein 9); DNA binding / transcription factor/ transcription repressor	0.951828	0.0112065	0.0226238	0.974318	-1.11949	0.00724274	-0.190289	0.928535	-0.524353	0.301787			Down
AT5G42840	249166_at	2					DC1 domain-containing protein	1.25589	3.21704e-06	0.65738	0.00463003	-0.603752	0.020331	-0.00524361	0.997931	-0.0622583	0.910048	Up
AT5G38710	249527_at	2					proline oxidase, putative / osmotic stress-responsive proline dehydrogenase, putative	1.12072	0.167026	0.390836	0.711758	-0.716954	0.501832	0.0129341	0.998917	0.683038	0.577431	Up
AT5G35940	249675_at	2					jacalin lectin family protein	1.52156	0.0266548	0.625523	0.441301	-0.747069	0.417061	0.14897	0.981682	0.0542988	0.978478	Up
AT5G19140	249922_at	2					auxin/aluminum-responsive protein, putative	1.05542	6.32757e-07	0.53384	0.00241824	-0.464122	0.0178092	0.0574589	0.96788	-0.149432	0.614867	Up
AT5G22390	249932_at	2					similar to unnamed protein product [Vitis vinifera] (GB:CAO48728.1)	1.06076	6.57355e-05	0.728923	0.00304558	-0.625883	0.0228312	-0.294051	0.561672	0.157148	0.73266	Up
AT5G13880	250211_at	2					similar to unknown protein [Arabidopsis thaliana] (TAIR:AT5G47920.1); similar to hypothetical protein [Vitis vinifera] (GB:CAN74736.1)	1.16686	0.00015396	0.418931	0.167431	-1.3443	0.000117132	-0.59637	0.143919	-0.0266887	0.975581	Up		Down
AT5G11160	250413_at	2					APT5 (ADENINE PHOSPHORIBOSYLTRANSFERASE 5); adenine phosphoribosyltransferase	1.17235	0.0178704	0.0226735	0.979821	-1.49861	0.00654054	-0.348929	0.849849	0.636939	0.356685	Up		Down
AT5G07580	250582_at	2				AP2-EREBP	DNA binding / transcription factor	1.30297	1.09172e-05	0.718844	0.00607116	-0.965332	0.00131007	-0.381202	0.406356	-0.347122	0.347241	Up
AT5G05600	250793_at	2					oxidoreductase, 2OG-Fe(II) oxygenase family protein	1.19305	0.0738578	0.955788	0.154232	-0.151731	0.911558	0.0855286	0.989701	0.432418	0.714187	Up
AT5G03230	250937_at	2					similar to unknown protein [Arabidopsis thaliana] (TAIR:AT5G60680.1); similar to unnamed protein product [Vitis vinifera] (GB:CAO21845.1); contains InterPro domain Protein of unknown function DUF584 (InterPro:IPR007608)	1.28148	1.02786e-05	0.708563	0.00577132	-0.267012	0.458593	0.305903	0.569555	-0.142966	0.779805	Up
AT5G03380	250944_at	2					heavy-metal-associated domain-containing protein	1.45514	4.07529e-08	0.869739	6.7071e-05	-0.668327	0.00345241	-0.0829208	0.953055	-0.235588	0.435002	Up
AT5G02580	251012_at	2					similar to unknown protein [Arabidopsis thaliana] (TAIR:AT3G55240.1); similar to hypothetical protein OsI_019565 [Oryza sativa (indica cultivar-group)] (GB:EAY98332.1); similar to Os05g0462000 [Oryza sativa (japonica cultivar-group)] (GB:NP_001055765.1); contains InterPro domain Conserved hypothetical protein CHP01589, plant (InterPro:IPR006476)	1.01373	0.000508999	0.111761	0.795506	-0.585831	0.0674483	0.316136	0.60645	-0.151484	0.787921	Up
AT5G01810	251059_at	2					CIPK15 (CBL-INTERACTING PROTEIN KINASE 15); kinase/ protein kinase	1.37756	0.000101665	0.265012	0.521221	-1.15284	0.00203355	-0.0402927	0.990511	0.184763	0.775504	Up		Down
AT3G58790	251544_at	2					GAUT15 (Galacturonosyltransferase 15); polygalacturonate 4-alpha-galacturonosyltransferase/ transferase, transferring glycosyl groups / transferase, transferring hexosyl groups	1.20577	7.20826e-06	-0.102731	0.772736	-1.00545	0.000278312	0.303051	0.509737	0.210026	0.592483	Up		Down
AT3G50060	252193_at	2				MYB	MYB77; DNA binding / transcription factor	1.92675	7.83414e-08	0.634855	0.0212771	-2.30894	2.65023e-08	-1.01705	0.00395872	-0.313066	0.458362	Up		Down	Down
AT3G48450	252364_at	2					nitrate-responsive NOI protein, putative	1.24088	8.48718e-06	0.509833	0.0376663	-0.484147	0.0891299	0.246899	0.684211	0.0753417	0.893928	Up
AT3G44450	252661_at	2					similar to unknown protein [Arabidopsis thaliana] (TAIR:AT3G52740.1); similar to unnamed protein product [Vitis vinifera] (GB:CAO70571.1)	1.36296	0.000267731	0.855608	0.0151082	-1.6038	0.000152953	-1.09645	0.0159055	-0.386752	0.47944	Up		Down
AT4G40070	252834_at	2					protein binding / zinc ion binding	2.04084	2.29798e-08	0.735755	0.00691149	-0.93674	0.00254732	0.368341	0.468904	-0.16875	0.745546	Up
AT4G39480	252896_at	2					CYP96A9 (cytochrome P450, family 96, subfamily A, polypeptide 9); oxygen binding	1.68259	2.12204e-07	0.00664072	0.988251	-1.80163	4.97739e-07	-0.125687	0.935297	0.28655	0.469584	Up		Down
AT4G38620	252958_at	2				MYB	MYB4 (myb domain protein 4); transcription factor	0.913646	0.000362697	0.442294	0.0739687	-1.09688	0.00016643	-0.625531	0.0554359	0.0304003	0.966528			Down
AT4G38860	252965_at	2					auxin-responsive protein, putative	1.02653	7.93499e-05	0.174357	0.575929	-0.953905	0.00059889	-0.101731	0.951042	-0.293785	0.400678	Up
AT4G35480	253140_at	2					RHA3B (RING-H2 finger A3B); protein binding / zinc ion binding	1.07297	0.00418736	0.63991	0.0897244	-0.480972	0.310459	-0.047912	0.989996	-0.148427	0.856238	Up
AT4G34970	253217_at	2					actin binding	0.951741	0.00209788	0.143206	0.748504	-1.0927	0.00158757	-0.284167	0.727523	-0.144776	0.819803			Down
AT4G33950	253264_at	2					OST1/P44/SNRK2-6/SRK2E (OPEN STOMATA 1, SNF1-RELATED PROTEIN KINASE 2.6); calcium-dependent protein serine/threonine kinase/ kinase/ protein kinase	1.15983	6.90614e-05	0.608679	0.0225574	-0.793792	0.00855204	-0.242638	0.74938	0.169486	0.737323	Up
AT4G33920	253323_at	2					protein phosphatase 2C family protein / PP2C family protein	1.1019	2.1636e-05	1.09795	2.2157e-05	-0.545792	0.0379506	-0.541848	0.0878364	-0.39263	0.179318	Up	Up
AT4G32840	253404_at	2	Core cell type				phosphofructokinase family protein	2.45466	1.0036e-08	-0.217242	0.597452	-2.9274	3.30548e-09	-0.2555	0.798748	0.212318	0.711316	Up		Down
AT4G31020	253573_at	2					similar to unknown protein [Arabidopsis thaliana] (TAIR:AT2G24320.1); similar to unnamed protein product [Vitis vinifera] (GB:CAO22751.1); contains domain PTHR12277:SF8 (PTHR12277:SF8); contains domain PTHR12277 (PTHR12277); contains domain SSF53474 (SSF53474); contains domain G3DSA:3.40.50.1820 (G3DSA:3.40.50.1820)	2.03287	0.00925643	0.546064	0.589428	-1.83483	0.0353789	-0.348025	0.94301	0.289251	0.867522	Up
AT4G30440	253631_at	2					GAE1 (UDP-D-GLUCURONATE 4-EPIMERASE 1); UDP-glucuronate 4-epimerase/ catalytic	1.7874	1.0483e-06	0.695003	0.0223428	-1.08762	0.00181427	0.00477812	0.9991	0.201288	0.723716	Up		Down
AT4G29740	253696_at	2					CKX4 (CYTOKININ OXIDASE 4); cytokinin dehydrogenase	1.25241	0.000204794	0.398297	0.252229	-0.836775	0.018961	0.0173381	0.995792	-0.600638	0.116396	Up
AT4G29190	253722_at	2				C3H	zinc finger (CCCH-type) family protein	1.54999	8.40576e-09	0.33257	0.0956608	-0.637643	0.00384782	0.579775	0.0211463	-0.186463	0.559444	Up
AT4G27470	253865_at	2				C3H	zinc finger (C3HC4-type RING finger) family protein	1.20015	0.000296051	0.595859	0.0602866	-0.305778	0.499391	0.298516	0.721002	-0.155127	0.811405	Up
AT4G27260	253908_at	2					GH3.5/WES1; indole-3-acetic acid amido synthetase	1.30744	4.89126e-05	0.9524	0.00145371	-0.214096	0.644092	0.14094	0.935847	-0.0429609	0.957833	Up
AT4G26270	253987_at	2					phosphofructokinase family protein	2.24238	4.50841e-09	0.68276	0.01164	-1.37931	4.39026e-05	0.180312	0.870329	0.240969	0.595292	Up		Down
AT4G26200	253999_at	2					ACS7 (1-Amino-cyclopropane-1-carboxylate synthase 7); 1-aminocyclopropane-1-carboxylate synthase	0.9285	0.0199192	1.04397	0.00788222	-0.856167	0.056929	-0.971636	0.0668996	-0.153449	0.861852		Up
AT4G19960	254520_at	2					potassium ion transmembrane transporter	1.30205	0.000304563	0.986704	0.00404584	-0.517154	0.21921	-0.201807	0.898139	-0.318215	0.574867	Up
AT4G03510	255381_at	2					RMA1 (Ring finger protein with Membrane Anchor 1); protein binding / ubiquitin-protein ligase/ zinc ion binding	1.61747	4.55368e-08	0.985281	5.74735e-05	-0.354603	0.196433	0.27759	0.545287	0.00567855	0.992932	Up
AT4G01120	255625_at	2				bZIP	GBF2 (G-BOX BINDING FACTOR 2); DNA binding / transcription factor	1.52762	2.86393e-06	0.337859	0.274874	-1.21874	0.000223777	-0.0289818	0.992805	0.135702	0.815083	Up		Down
AT1G25560	255742_at	2				AP2-EREBP	AP2 domain-containing transcription factor, putative	2.08572	1.07346e-11	0.857332	1.77e-05	-0.899274	4.98891e-05	0.329118	0.219792	-0.108973	0.750829	Up
AT1G22030	255955_at	2					similar to unknown protein [Arabidopsis thaliana] (TAIR:AT1G77855.1); similar to unnamed protein product [Vitis vinifera] (GB:CAO61782.1)	1.24375	4.68351e-05	-0.327176	0.29249	-1.6077	7.75521e-06	-0.036777	0.989701	0.11451	0.853476	Up		Down
AT1G20700	256081_at	2				HB	WOX14 (WUSCHEL RELATED HOMEOBOX 14); DNA binding / transcription factor	1.16507	9.36366e-06	0.0343814	0.934673	-1.10266	9.76129e-05	0.0280283	0.990699	0.103887	0.835453	Up		Down
AT1G16840	256117_at	2					similar to unknown protein [Arabidopsis thaliana] (TAIR:AT1G78890.1); similar to hypothetical protein OsI_027317 [Oryza sativa (indica cultivar-group)] (GB:EAZ06085.1)	1.07509	5.29728e-06	0.20572	0.390579	-0.58283	0.011315	0.286542	0.440344	-0.0931227	0.833138	Up
AT3G12150	256262_at	2					similar to hypothetical protein [Vitis vinifera] (GB:CAN81264.1); contains domain PTHR13617 (PTHR13617); contains domain SSF53474 (SSF53474); contains domain G3DSA:3.40.50.1820 (G3DSA:3.40.50.1820); contains domain PTHR13617:SF1 (PTHR13617:SF1)	1.61823	7.05411e-07	0.825786	0.00239565	-0.521598	0.0961993	0.270849	0.684715	0.292897	0.483493	Up
AT1G66880	256366_at	2					serine/threonine protein kinase family protein	2.40254	2.98542e-07	0.851121	0.0234698	-1.65895	0.000205309	-0.10753	0.971845	-0.471819	0.388028	Up		Down
AT1G66080	256518_at	2					similar to hypothetical protein [Vitis vinifera] (GB:CAN77663.1); contains InterPro domain Protein of unknown function DUF775 (InterPro:IPR008493)	1.0487	0.0125407	1.01306	0.0142039	-0.298499	0.649871	-0.262858	0.882544	-0.0164226	0.989426	Up
AT1G66160	256522_at	2					U-box domain-containing protein	1.32564	0.00240494	0.643648	0.149961	-0.40695	0.511361	0.275038	0.878298	-0.178512	0.849762	Up
AT3G22550	256927_at	2					senescence-associated protein-related	1.28386	3.56838e-06	0.552018	0.0200858	-0.978272	0.00043571	-0.246427	0.668855	0.477619	0.0893775	Up
AT3G19130	257037_at	2					ATRBP47B (RNA-BINDING PROTEIN 47B); RNA binding	1.06619	2.5501e-06	0.435042	0.0239261	-0.414173	0.0610364	0.21698	0.612291	-0.211614	0.47944	Up
AT3G30775	257315_at	2					ERD5 (EARLY RESPONSIVE TO DEHYDRATION 5); proline dehydrogenase	1.36127	0.00022877	0.674966	0.0545064	-0.723355	0.0708535	-0.0370468	0.992602	0.0940732	0.909392	Up
AT2G38640	257375_at	2					similar to unknown protein [Arabidopsis thaliana] (TAIR:AT5G41590.1); similar to unknown [Populus trichocarpa] (GB:ABK94888.1); contains InterPro domain Protein of unknown function DUF567 (InterPro:IPR007612)	1.03539	7.72194e-05	0.556642	0.0205792	-1.37273	9.23969e-06	-0.893981	0.00382594	-0.273875	0.455265	Up		Down
AT2G01990	257398_at	2					similar to unknown protein [Arabidopsis thaliana] (TAIR:AT1G14630.1); similar to unnamed protein product [Vitis vinifera] (GB:CAO42440.1)	1.11473	7.40873e-05	0.801695	0.00222072	-0.411443	0.190605	-0.09841	0.958867	-0.107864	0.849787	Up
AT1G31320	257467_at	2				LOB	LBD4 (LOB DOMAIN-CONTAINING PROTEIN 4)	1.47371	0.0382155	0.670324	0.417119	-0.488194	0.661551	0.315196	0.94301	0.0935222	0.963889	Up
AT3G28480	257844_at	2					oxidoreductase, 2OG-Fe(II) oxygenase family protein	1.73003	7.10948e-07	0.833518	0.00398557	-1.04149	0.00158757	-0.144973	0.931074	0.192887	0.718243	Up		Down
AT3G23150	257922_at	2	Core cell type	Core low oxygen		Orphans	ETR2 (ETHYLENE RESPONSE 2); receptor	2.09761	2.48605e-07	-0.0690094	0.902616	-2.14653	1.08343e-06	0.0200954	0.995718	0.0673865	0.932717	Up		Down
AT3G17609	258349_at	2					HYH (HY5-HOMOLOG); DNA binding / transcription factor	0.750842	0.0438539	1.37132	0.000317531	-0.564618	0.203699	-1.18509	0.0105217	0.0241624	0.982108		Up
AT3G15510	258385_at	2				C	ATNAC2 (Arabidopsis thaliana NAC domain containing protein 2); transcription factor	1.50017	1.55077e-05	0.309603	0.391015	-1.46597	9.85183e-05	-0.275403	0.757469	-0.13506	0.8409	Up		Down
AT3G10912;AT3G10910	258757_at	2				C3H	[AT3G10912, CPuORF63 (Conserved peptide upstream open reading frame 63)];[AT3G10910, zinc finger (C3HC4-type RING finger) family protein]	1.77395	5.45729e-06	0.547045	0.118887	-1.40679	0.000398372	-0.179886	0.923093	0.340379	0.535659	Up		Down
AT3G04030	258807_at	2				G2-like	myb family transcription factor	1.22201	0.00764938	0.215926	0.745943	-1.04982	0.0402357	-0.0437329	0.993335	-0.486955	0.490391	Up
AT3G07310	259017_at	2					similar to unknown protein [Arabidopsis thaliana] (TAIR:AT5G48590.1); similar to expressed protein [Oryza sativa (japonica cultivar-group)] (GB:ABA93505.2); similar to expressed protein [Oryza sativa (japonica cultivar-group)] (GB:ABA93506.2); contains InterPro domain Protein of unknown function DUF760 (InterPro:IPR008479)	1.08524	6.00909e-06	0.581344	0.00548376	-0.546471	0.020063	-0.0425786	0.984455	0.126793	0.751746	Up
AT3G05120	259302_at	2					ATGID1A/GID1A (GA INSENSITIVE DWARF1A); hydrolase	1.64355	1.09092e-06	0.770116	0.00624889	-0.483714	0.150665	0.389717	0.449441	-0.104366	0.869804	Up
AT3G03840	259331_at	2					auxin-responsive protein, putative	2.41503	7.45986e-07	0.492834	0.269185	-2.06212	4.18512e-05	-0.139928	0.965559	-0.289466	0.692945	Up		Down
AT3G03830	259332_at	2					auxin-responsive protein, putative	1.31629	0.000152783	0.496108	0.142436	-0.957093	0.00883244	-0.136908	0.951219	-0.18937	0.7651	Up
AT1G47960	259616_at	2					C/VIF1 (CELL WALL / VACUOLAR INHIBITOR OF FRUCTOSIDASE 1); pectinesterase inhibitor	1.51811	2.15919e-06	1.03029	0.000308857	-0.900495	0.00359973	-0.412673	0.371193	-0.0708282	0.913516	Up	Up
AT1G72800	259864_at	2			HUP1		nuM1-related	1.08879	0.000859983	0.676155	0.0318368	-0.344721	0.424307	0.0679126	0.983878	-0.182732	0.767477	Up
AT1G67910	259996_at	2				CAMTA	similar to unknown protein [Arabidopsis thaliana] (TAIR:AT1G24577.1); similar to unknown [Populus trichocarpa] (GB:ABK93048.1)	1.20972	2.16569e-05	0.893105	0.000702315	-0.408364	0.187825	-0.0917439	0.963252	0.343077	0.340233	Up
AT1G73640	260074_at	2					AtRABA6a (Arabidopsis Rab GTPase homolog A6a); GTP binding	1.3238	0.000222111	0.204543	0.658284	-1.28695	0.000934585	-0.167692	0.932414	0.263133	0.659057	Up		Down
AT1G74660	260226_at	2				zf-HD	MIF1 (MINI ZINC FINGER 1); DNA binding / transcription factor	1.47937	5.04634e-07	0.843125	0.000674704	-0.742141	0.00612694	-0.105895	0.945626	0.0151697	0.98378	Up
AT1G70520	260303_at	2					protein kinase family protein	1.1418	1.15338e-05	1.16574	8.65204e-06	-0.716178	0.00582816	-0.740115	0.0117845	-0.251563	0.48111	Up	Up
AT1G72430	260427_at	2					auxin-responsive protein-related	1.77635	2.46513e-07	0.629094	0.0218088	-0.828701	0.00747478	0.318557	0.592612	0.514542	0.121496	Up
AT1G48100	260727_at	2					glycoside hydrolase family 28 protein / polygalacturonase (pectinase) family protein	1.15601	0.0222036	0.430391	0.483084	-1.07742	0.0585487	-0.351801	0.85322	0.250531	0.806951	Up
AT1G17290;AT1G72330	260847_s_at	2	Core cell type				[AT1G17290, ALAAT1 (ALANINE AMINOTRANSFERAS); alanine transaminase];[AT1G72330, ALAAT2 (ALANINE AMINOTRANSFERASE 2); alanine transaminase]	1.50293	2.34569e-08	0.790998	0.000197336	-0.644199	0.00455326	0.0677311	0.966036	-0.10424	0.799997	Up
AT1G26560	261016_at	2					glycosyl hydrolase family 1 protein	1.13062	0.000470647	0.454361	0.161105	-1.31563	0.000287975	-0.63938	0.143919	0.413497	0.341726	Up		Down
AT1G04770	261177_at	2					male sterility MS5 family protein	1.78408	2.64644e-05	0.403595	0.357947	-1.5223	0.000591546	-0.141818	0.960839	0.180471	0.823418	Up		Down
AT1G32900	261191_at	2					starch synthase, putative	1.65056	5.37132e-07	0.358738	0.215323	-1.5446	8.15619e-06	-0.25278	0.727568	0.322514	0.418924	Up		Down
AT1G07870	261436_at	2					protein kinase family protein	1.98565	4.97473e-11	0.629741	0.000971514	-1.44599	8.51764e-08	-0.0900816	0.935704	0.105851	0.773376	Up		Down
AT1G18400	261717_at	2				bHLH	BEE1 (BR ENHANCED EXPRESSION 1); transcription factor	2.41271	2.97781e-11	-0.346948	0.129275	-2.96899	1.55291e-11	-0.209325	0.721002	-0.0978318	0.837948	Up		Down
AT1G64470	261947_at	2					ubiquitin family protein	1.54923	2.25041e-08	0.547092	0.00805191	-0.943775	0.000145721	0.0583663	0.973093	0.156639	0.670163	Up
AT1G64460	262003_at	2					phosphatidylinositol 3- and 4-kinase family protein	1.65414	3.0516e-09	0.604504	0.00226462	-1.14849	6.15822e-06	-0.0988575	0.930847	0.00694047	0.990801	Up		Down
AT1G35670	262026_at	2					ATCDPK2 (CALCIUM-DEPENDENT PROTEIN KINASE 2); calmodulin-dependent protein kinase/ kinase	1.06992	7.12232e-05	0.335715	0.20648	-0.583515	0.0371791	0.150692	0.890672	0.108996	0.839511	Up
AT1G80240	262045_at	2					similar to unknown protein [Arabidopsis thaliana] (TAIR:AT5G25460.1); similar to unnamed protein product [Vitis vinifera] (GB:CAO44183.1); contains InterPro domain Protein of unknown function DUF642 (InterPro:IPR006946)	1.70318	3.4617e-07	0.957875	0.000603162	-0.563008	0.0695952	0.182293	0.867309	0.446673	0.191609	Up
AT1G74940	262170_at	2	Core cell type				senescence-associated protein-related	2.32769	4.73058e-10	0.940541	0.000289116	-1.3534	1.58705e-05	0.0337436	0.989446	-0.0498191	0.935177	Up		Down
AT1G53840	262225_at	2					ATPME1 (Arabidopsis thaliana pectin methylesterase 1); pectinesterase	1.56273	4.54506e-06	0.855928	0.00388413	-0.577453	0.0925104	0.129354	0.94633	0.147275	0.80879	Up
AT1G68585	262286_at	2					metal ion binding	0.985488	0.00159825	0.78698	0.00945404	-1.037	0.00270894	-0.838495	0.035817	-0.186825	0.74839			Down
AT1G31310	262550_at	2					hydroxyproline-rich glycoprotein family protein	1.26713	0.00608964	0.907939	0.0474098	-0.252496	0.750032	0.106699	0.980903	0.0896837	0.938251	Up
AT1G28760	262741_at	2					similar to unknown protein [Arabidopsis thaliana] (TAIR:AT5G67610.1); similar to unknown protein [Arabidopsis thaliana] (TAIR:AT5G67610.2); similar to unnamed protein product [Vitis vinifera] (GB:CAO18262.1)	2.25895	1.19355e-07	0.744584	0.0251847	-1.36455	0.000452887	0.149824	0.94301	0.116973	0.877986	Up		Down
AT1G16310	262751_at	2					cation efflux family protein	1.11716	0.000540532	0.830812	0.00716894	-1.04459	0.00299639	-0.75825	0.0689495	0.348565	0.460731	Up		Down
AT1G20900	262805_at	2					ESC (ESCAROLA)	1.27638	0.0052873	-0.613062	0.205047	-1.21713	0.0165297	0.672313	0.385908	-0.0132067	0.992125	Up
AT1G23850	263032_at	2					similar to unknown protein [Arabidopsis thaliana] (TAIR:AT1G23840.1); similar to hypothetical protein [Vitis vinifera] (GB:CAN74577.1)	1.03122	0.0197528	0.158801	0.818052	-0.427884	0.494272	0.444534	0.678132	0.158202	0.873133	Up
AT1G03090	263118_at	2					MCCA (3-methylcrotonyl-CoA carboxylase 1)	1.11218	3.12856e-06	0.5692	0.00545285	-0.21817	0.442381	0.324806	0.328995	-0.0597795	0.898154	Up
AT2G31390	263250_at	2					pfkB-type carbohydrate kinase family protein	1.25252	0.000478334	0.309171	0.457253	-1.09417	0.00469232	-0.150822	0.945727	0.0320441	0.975581	Up		Down
AT2G24550	263799_at	2					similar to unknown protein [Arabidopsis thaliana] (TAIR:AT4G31510.1); similar to unknown [Populus trichocarpa x Populus deltoides] (GB:ABK96563.1)	1.39929	7.80055e-08	0.791808	0.000193881	-0.314113	0.19963	0.293374	0.404039	-0.183577	0.582369	Up
AT2G36950	263866_at	2					heavy-metal-associated domain-containing protein	1.5403	7.90497e-09	0.787286	0.000129494	-0.797789	0.00040378	-0.044778	0.98115	0.0248029	0.965396	Up
AT1G03220;AT1G03230	264365_s_at	2					[AT1G03220, extracellular dermal glycoprotein, putative / EDGP, putative];[AT1G03230, extracellular dermal glycoprotein, putative / EDGP, putative]	1.10495	9.23256e-07	0.423986	0.0229678	-0.252952	0.286978	0.428007	0.0957598	-0.25639	0.324912	Up
AT1G61800	264400_at	2					GPT2 (glucose-6-phosphate/phosphate translocator 2); antiporter/ glucose-6-phosphate transmembrane transporter	1.21857	0.00764938	0.258539	0.681637	-0.121206	0.897359	0.838821	0.213802	-0.0188294	0.988572	Up
AT1G10370	264436_at	2					ATGSTU17/ERD9/GST30/GST30B (EARLY-RESPONSIVE TO DEHYDRATION 9); glutathione transferase	1.89279	0.000127942	0.0558134	0.946804	-2.06055	0.000173786	-0.223574	0.935297	0.696987	0.250361	Up		Down
AT1G77200	264481_at	2				AP2-EREBP	AP2 domain-containing transcription factor TINY, putative	1.49612	1.34829e-05	0.404996	0.21769	-1.04295	0.00265406	0.0481719	0.987064	-0.149844	0.811563	Up		Down
AT1G55810	264561_at	2	Core cell type				uracil phosphoribosyltransferase, putative / UMP pyrophosphorylase, putative / UPRTase, putative	2.45456	5.18784e-09	0.393037	0.225359	-1.8564	2.91676e-06	0.20512	0.862551	0.0839981	0.904748	Up		Down
AT2G17280	264907_at	2					phosphoglycerate/bisphosphoglycerate mutase family protein	1.12755	4.00191e-05	0.390141	0.132189	-1.01067	0.000496	-0.273258	0.631178	0.0733903	0.897236	Up		Down
AT2G17300	264909_at	2					similar to unknown protein [Arabidopsis thaliana] (TAIR:AT4G35320.1)	0.945035	0.00372182	0.282318	0.470736	-1.00619	0.00534626	-0.343476	0.646608	0.299278	0.572903			Down
AT1G52140	265057_at	2					similar to unknown protein [Arabidopsis thaliana] (TAIR:AT3G16330.1); similar to hypothetical protein [Vitis vinifera] (GB:CAN64915.1)	1.29458	4.95344e-05	0.799949	0.00607116	-0.586853	0.081977	-0.092225	0.969844	0.0874618	0.896179	Up
AT2G36690	265208_at	2					oxidoreductase, 2OG-Fe(II) oxygenase family protein	1.78897	1.66936e-08	1.18802	8.37531e-06	-1.07103	0.000142478	-0.470079	0.162292	0.13559	0.767477	Up	Up	Down
AT2G22680	265345_at	2					zinc finger (C3HC4-type RING finger) family protein	1.27001	0.000407024	0.561407	0.111369	-0.494941	0.246037	0.213659	0.88596	0.0818063	0.921371	Up
AT2G46610	265449_at	2					arginine/serine-rich splicing factor, putative	1.10566	1.44202e-05	0.840831	0.000377392	-0.266924	0.377661	-0.00209573	0.999587	0.193164	0.617868	Up
AT2G46550	265457_at	2					similar to unknown protein [Arabidopsis thaliana] (TAIR:AT1G01240.3); similar to unknown protein [Arabidopsis thaliana] (TAIR:AT1G01240.1); similar to unknown protein [Arabidopsis thaliana] (TAIR:AT1G01240.2); similar to unnamed protein product [Vitis vinifera] (GB:CAO14395.1)	1.14614	6.06757e-05	0.678421	0.00948719	-0.3674	0.264286	0.100317	0.958251	0.016296	0.984296	Up
AT2G46500	265461_at	2					phosphatidylinositol 3- and 4-kinase family protein / ubiquitin family protein	1.22513	3.04628e-07	0.499646	0.00931749	-0.967539	5.00754e-05	-0.242056	0.529426	-0.0801378	0.849878	Up
AT2G24390	265682_at	2					similar to avirulence-responsive protein-related / avirulence induced gene (AIG) protein-related [Arabidopsis thaliana] (TAIR:AT4G31310.1); similar to unnamed protein product [Vitis vinifera] (GB:CAO43968.1); contains InterPro domain Butirosin biosynthesis, BtrG-like (InterPro:IPR013024); contains InterPro domain AIG2-like (InterPro:IPR009288)	1.19457	0.000451733	0.786588	0.015113	-0.524394	0.182045	-0.116411	0.963252	0.194856	0.755744	Up
AT2G15020	265892_at	2					similar to unknown protein [Arabidopsis thaliana] (TAIR:AT5G64190.1); similar to hypothetical protein [Vitis vinifera] (GB:CAN67723.1)	1.20066	0.000704068	0.571694	0.102301	-0.849717	0.0272284	-0.220749	0.876186	0.19137	0.77631	Up
AT2G18620	265924_at	2					geranylgeranyl pyrophosphate synthase, putative / GGPP synthetase, putative / farnesyltranstransferase, putative	1.24716	3.54791e-05	0.149986	0.698966	-1.05074	0.000852255	0.0464358	0.985514	0.125082	0.831153	Up		Down
AT2G45130	266132_at	2					SPX (SYG1/Pho81/XPR1) domain-containing protein	1.91666	5.37132e-07	1.03624	0.0011706	-0.909529	0.00951567	-0.0291052	0.993397	-0.0808433	0.913807	Up	Up
AT2G19800	266693_at	2					MIOX2 (MYO-INOSITOL OXYGENASE 2)	1.67524	0.00146139	0.870272	0.0968235	-0.694287	0.284303	0.110678	0.983439	0.434466	0.619045	Up
AT2G19810	266695_at	2				C3H	zinc finger (CCCH-type) family protein	1.32951	2.13979e-08	0.987107	2.27602e-06	-0.301819	0.153525	0.0405874	0.981342	0.0961317	0.787227	Up
AT2G44940	266820_at	2				AP2-EREBP	AP2 domain-containing transcription factor TINY, putative	1.71138	1.99732e-09	1.24827	3.60027e-07	-0.862264	0.000222819	-0.399156	0.15884	0.0437242	0.92811	Up	Up
AT2G30040	266832_at	2					MAPKKK14 (Mitogen-activated protein kinase kinase kinase 14); kinase	1.10355	0.00122385	1.11702	0.000987945	-0.37652	0.399241	-0.389994	0.579012	-0.270958	0.638281	Up	Up
AT2G39420	266977_at	2					esterase/lipase/thioesterase family protein	1.30336	0.00763159	0.880108	0.0724139	-0.726834	0.222251	-0.303581	0.884585	0.593771	0.397491	Up
AT2G34400	266998_at	2					pentatricopeptide (PPR) repeat-containing protein	1.14588	1.86736e-05	0.0549814	0.894252	-1.12116	0.000113615	-0.0302567	0.990503	0.0589423	0.917312	Up		Down
AT2G34180	267045_at	2					CIPK13 (SNF1-RELATED PROTEIN KINASE 3.7); kinase	2.05272	4.58043e-07	0.0778876	0.891096	-1.99547	4.24506e-06	-0.0206351	0.995718	0.073839	0.92775	Up		Down
AT2G26530	245041_at	3					AR781	3.55995	6.20126e-10	3.67057	5.09968e-10	0.197588	0.772139	0.0869667	0.981342	-0.935739	0.0303477	Up	Up
AT4G17490	245250_at	3				AP2-EREBP	ATERF6 (ETHYLENE RESPONSIVE ELEMENT BINDING FACTOR 6); DNA binding / transcription factor	3.24789	8.31867e-10	3.14518	1.58991e-09	0.900572	0.02492	1.00329	0.0313249	-0.872084	0.0298403	Up	Up
AT4G14365	245329_at	3					zinc finger (C3HC4-type RING finger) family protein / ankyrin repeat family protein	1.77124	0.000279022	2.48599	3.78312e-06	1.39569	0.00712982	0.680939	0.394218	-0.708967	0.240051	Up	Up	Up
AT5G04150	245692_at	3				bHLH	BHLH101; DNA binding / transcription factor	1.62962	0.000161354	3.77348	6.69052e-10	2.8238	4.97739e-07	0.679929	0.28319	-0.0647578	0.953321	Up	Up	Up
AT5G04340	245711_at	3				C2H2	C2H2 (ZINC FINGER OF ARABIDOPSIS THALIANA 6); nucleic acid binding / transcription factor/ zinc ion binding	3.32521	9.71826e-11	3.10492	4.81478e-10	0.473989	0.237767	0.694285	0.123849	-1.32053	0.000270995	Up	Up			Down
AT5G20790	246001_at	3					similar to unknown protein [Arabidopsis thaliana] (TAIR:AT3G43110.1)	5.20225	7.42252e-15	5.42045	6.86688e-15	-0.2756	0.530563	-0.493801	0.298989	-0.293311	0.54556	Up	Up
AT5G20150	246071_at	3					SPX (SYG1/Pho81/XPR1) domain-containing protein	3.9884	2.83266e-09	5.31328	3.15311e-11	0.0549886	0.961577	-1.26989	0.0407555	0.468699	0.538054	Up	Up
AT5G20230	246099_at	3					ATBCB (ARABIDOPSIS BLUE-COPPER-BINDING PROTEIN); copper ion binding	3.46131	2.72552e-09	2.18886	3.86842e-06	0.569678	0.264607	1.84213	0.000530933	-0.120826	0.896597	Up	Up		Up
AT3G56710	246293_at	3					SIB1 (SIGMA FACTOR BINDING PROTEIN 1); binding	3.04221	3.7992e-07	3.71896	1.66595e-08	1.38703	0.0108533	0.710284	0.40254	-0.844114	0.158957	Up	Up
AT5G14730	246584_at	3			HUP55		similar to unknown protein [Arabidopsis thaliana] (TAIR:AT3G01513.1); similar to unnamed protein product [Vitis vinifera] (GB:CAO64332.1); similar to hypothetical protein [Vitis vinifera] (GB:CAN65788.1)	2.02942	1.17398e-07	2.66889	1.40726e-09	0.878707	0.00899672	0.239245	0.80808	-0.508286	0.175341	Up	Up
AT5G27420	246777_at	3					zinc finger (C3HC4-type RING finger) family protein	3.88676	8.27261e-12	4.06712	5.63781e-12	0.895033	0.0151274	0.71467	0.116161	-1.51105	6.02105e-05	Up	Up			Down
AT5G66650	247047_at	3					similar to unknown protein [Arabidopsis thaliana] (TAIR:AT2G23790.1); similar to unnamed protein product [Vitis vinifera] (GB:CAO22909.1); contains InterPro domain Protein of unknown function DUF607 (InterPro:IPR006769)	2.68349	8.0705e-08	3.14537	6.31265e-09	0.673714	0.14297	0.211833	0.916091	-0.415182	0.491229	Up	Up
AT5G64870	247208_at	3					similar to unknown protein [Arabidopsis thaliana] (TAIR:AT5G25250.1); similar to unknown protein [Arabidopsis thaliana] (TAIR:AT5G25260.1); similar to 80C09_16 [Brassica rapa subsp. pekinensis] (GB:AAZ41827.1); contains domain PTHR13806:SF3 (PTHR13806:SF3); contains domain PTHR13806 (PTHR13806)	1.56427	3.55078e-05	2.56283	2.46579e-08	1.16899	0.00273644	0.170434	0.932414	-0.409582	0.422108	Up	Up	Up
AT5G59820	247655_at	3				C2H2	RHL41 (RESPONSIVE TO HIGH LIGHT 41); nucleic acid binding / transcription factor/ zinc ion binding	4.34796	1.68626e-11	4.14875	6.43365e-11	0.27305	0.653831	0.472262	0.543813	-1.11365	0.00723414	Up	Up			Down
AT5G57560	247925_at	3					TCH4 (TOUCH 4); hydrolase, acting on glycosyl bonds / xyloglucan:xyloglucosyl transferase	2.74173	6.03943e-07	2.38266	4.83644e-06	0.802077	0.133674	1.16114	0.0545253	0.0240401	0.986654	Up	Up
AT5G57220	247949_at	3					CYP81F2 (cytochrome P450, family 81, subfamily F, polypeptide 2); oxygen binding	3.38859	5.84991e-09	3.71627	1.40726e-09	0.124854	0.882573	-0.202823	0.935297	-1.23067	0.00674585	Up	Up			Down
AT5G54490	248164_at	3					PBP1 (PINOID-BINDING PROTEIN 1); calcium ion binding	3.61742	7.29244e-10	4.22752	7.04663e-11	0.84272	0.0608453	0.232616	0.897381	-1.24563	0.00374712	Up	Up			Down
AT5G52750	248327_at	3					heavy-metal-associated domain-containing protein	3.31213	4.08615e-08	4.23246	7.54974e-10	1.10894	0.032351	0.188612	0.953084	-1.11457	0.0311846	Up	Up
AT5G51190	248448_at	3				AP2-EREBP	AP2 domain-containing transcription factor, putative	4.13449	2.95567e-12	3.85934	1.52688e-11	-0.226039	0.668211	0.0491108	0.987819	-1.15172	0.001465	Up	Up			Down
AT5G47230	248799_at	3				AP2-EREBP	ERF5 (ETHYLENE RESPONSIVE ELEMENT BINDING FACTOR 5); DNA binding / transcription activator/ transcription factor	2.97572	7.2702e-08	2.94394	8.77537e-08	0.827793	0.0949013	0.859574	0.158855	-1.41518	0.0024163	Up	Up			Down
AT5G46710	248870_at	3				PLATZ	zinc-binding family protein	2.37605	8.17513e-10	2.78192	7.57395e-11	0.538135	0.0721313	0.132274	0.929665	-0.281961	0.486067	Up	Up
AT5G45340	248964_at	3	Core cell type				CYP707A3 (cytochrome P450, family 707, subfamily A, polypeptide 3); oxygen binding	3.4493	8.33356e-09	2.48662	1.52062e-06	-1.12448	0.0209261	-0.161807	0.960491	-1.17283	0.0136732	Up	Up
AT5G41080	249337_at	3			HUP56		glycerophosphoryl diester phosphodiesterase family protein	3.90065	1.05374e-09	4.62169	8.09723e-11	0.111091	0.903286	-0.609944	0.434854	0.351795	0.64129	Up	Up
AT5G19240	249918_at	3					Identical to Uncharacterized GPI-anchored protein At5g19240 precursor [Arabidopsis Thaliana] (GB:Q84VZ5;GB:Q8H7A4); similar to unknown protein [Arabidopsis thaliana] (TAIR:AT5G19230.1); similar to unknown [Populus trichocarpa] (GB:ABK94712.1)	2.43874	5.46322e-07	2.14857	3.76324e-06	0.807232	0.0798618	1.0974	0.036082	-1.17086	0.00682826	Up	Up			Down
AT5G10210	250472_at	3					similar to unknown protein [Arabidopsis thaliana] (TAIR:AT5G65030.1); similar to 80A08_18 [Brassica rapa subsp. pekinensis] (GB:AAZ67603.1); contains InterPro domain C2 calcium-dependent membrane targeting (InterPro:IPR000008)	3.23579	1.10633e-11	2.79769	2.31764e-10	-0.528612	0.104586	-0.0905141	0.96852	0.214027	0.665012	Up	Up
AT5G06320	250676_at	3					NHL3 (NDR1/HIN1-like 3)	2.06045	1.41534e-07	2.35335	1.70595e-08	0.734129	0.0348824	0.44123	0.419083	-0.749463	0.0310919	Up	Up
AT5G05410	250781_at	3				AP2-EREBP	DREB2A (DRE-BINDING PROTEIN 2A); DNA binding / transcription activator/ transcription factor	3.19853	3.84171e-09	2.62631	1.03766e-07	-0.601827	0.19811	-0.0296077	0.995428	-0.767407	0.0893775	Up	Up
AT3G61060	251356_at	3	Core cell type				ATPP2-A13	3.15814	1.71984e-10	2.47471	1.25074e-08	-0.38192	0.361787	0.301504	0.720295	0.223894	0.697905	Up	Up
AT3G56980	251677_at	3				bHLH	BHLH039/ORG3 (OBP3-RESPONSIVE GENE 3); DNA binding / transcription factor	2.21969	2.57047e-07	2.7475	9.09213e-09	0.542076	0.197399	0.0142684	0.996189	0.146004	0.84808	Up	Up
AT3G56400	251705_at	3				WRKY	WRKY70 (WRKY DNA-binding protein 70); transcription factor	3.80542	9.12066e-11	3.46619	6.15459e-10	0.558975	0.217022	0.898199	0.0705604	-0.368518	0.535861	Up	Up
AT3G55980	251745_at	3				C3H	zinc finger (CCCH-type) family protein	3.37486	2.66002e-10	3.05769	1.62083e-09	0.165026	0.795445	0.482196	0.445132	-1.25337	0.00102858	Up	Up			Down
AT3G50930	252131_at	3					AAA-type ATPase family protein	3.35381	1.94569e-07	3.81601	2.52831e-08	0.559424	0.424652	0.0972296	0.98456	-1.02664	0.0893288	Up	Up
AT3G47420	252414_at	3					glycerol-3-phosphate transporter, putative / glycerol 3-phosphate permease, putative	2.92464	5.48783e-09	3.76272	1.06686e-10	-0.0428858	0.960572	-0.880968	0.0683541	0.0653394	0.944037	Up	Up
AT4G37370	253046_at	3					CYP81D8 (cytochrome P450, family 81, subfamily D, polypeptide 8); oxygen binding	2.82505	2.91194e-11	3.44033	1.43589e-12	1.61804	2.2846e-06	1.00276	0.00246824	-0.365411	0.299594	Up	Up	Up	Up
AT4G34150	253284_at	3					C2 domain-containing protein	2.30563	2.11634e-07	2.28021	2.64627e-07	0.500076	0.259249	0.525501	0.389039	-0.468085	0.348184	Up	Up
AT4G33050	253414_at	3					EDA39 (embryo sac development arrest 39); calmodulin binding	2.16189	1.95163e-06	2.3728	5.31596e-07	0.85194	0.0523514	0.641026	0.293302	-0.682244	0.148154	Up	Up
AT4G29780	253643_at	3					similar to unknown protein [Arabidopsis thaliana] (TAIR:AT5G12010.1); similar to unnamed protein product [Vitis vinifera] (GB:CAO43835.1); contains domain PTHR22930 (PTHR22930)	2.26115	0.00110887	2.59719	0.000240315	0.157625	0.912398	-0.178406	0.977161	-2.43741	0.00102858	Up	Up			Down
AT4G27280	253915_at	3					calcium-binding EF hand family protein	2.69425	5.31138e-07	3.09255	6.6414e-08	0.662186	0.22087	0.263891	0.893424	-0.479214	0.481158	Up	Up
AT4G24570	254120_at	3					mitochondrial substrate carrier family protein	2.52297	0.000191105	2.95241	2.68785e-05	0.137073	0.920737	-0.292362	0.941765	-2.41719	0.000602344	Up	Up			Down
AT3G10930	256442_at	3					similar to unknown protein [Arabidopsis thaliana] (TAIR:AT5G05300.1)	2.39241	0.000197185	3.21438	4.43349e-06	0.852017	0.26055	0.030043	0.996189	-1.93677	0.00328238	Up	Up			Down
AT1G66090	256526_at	3					disease resistance protein (TIR-NBS class), putative	2.41655	2.81029e-06	3.14172	5.62147e-08	1.33585	0.00712982	0.61067	0.449441	-1.30626	0.0067219	Up	Up	Up		Down
AT3G19580	257022_at	3				C2H2	AZF2 (ARABIDOPSIS ZINC-FINGER PROTEIN 2); nucleic acid binding / transcription factor/ zinc ion binding	2.73727	3.32043e-12	2.72687	5.63781e-12	0.580079	0.0189084	0.590484	0.0427881	-0.764513	0.00164699	Up	Up
AT3G25250	257840_at	3					AGC2-1 (OXIDATIVE SIGNAL-INDUCIBLE1); kinase	2.12484	2.01854e-06	2.64481	7.82646e-08	0.340757	0.544914	-0.179211	0.93715	-0.271198	0.694112	Up	Up
AT3G17790	258158_at	3					ATACP5 (acid phosphatase 5); acid phosphatase/ protein serine/threonine phosphatase	2.53463	1.18102e-07	3.45646	7.54974e-10	-0.0175803	0.984346	-0.93941	0.0623113	-0.189285	0.805685	Up	Up
AT3G08720	258682_at	3					ATPK19 (ARABIDOPSIS THALIANA PROTEIN KINASE 19); kinase	2.48148	1.99365e-07	2.94086	1.39859e-08	0.15272	0.834886	-0.306654	0.804742	-0.598064	0.222087	Up	Up
AT3G04640	258792_at	3					glycine-rich protein	2.51525	2.46513e-07	3.07564	1.07409e-08	0.0925259	0.911558	-0.467856	0.564866	-1.67401	0.000145464	Up	Up			Down
AT3G02040	258856_at	3			HUP5		SRG3 (SENESCENCE-RELATED GENE 3); glycerophosphodiester phosphodiesterase	3.87853	5.6697e-15	4.46175	7.16519e-16	0.237261	0.429866	-0.345961	0.332862	-0.166159	0.669107	Up	Up
AT3G07350	259015_at	3					similar to unknown protein [Arabidopsis thaliana] (TAIR:AT3G25240.1); similar to unnamed protein product [Vitis vinifera] (GB:CAO38687.1); contains InterPro domain Protein of unknown function DUF506, plant (InterPro:IPR006502)	3.14059	1.99151e-16	3.27341	7.74305e-17	0.373008	0.0187636	0.240186	0.275352	0.155722	0.475763	Up	Up
AT1G19020	259479_at	3			HUP35		similar to unknown protein [Arabidopsis thaliana] (TAIR:AT3G48180.1); similar to unnamed protein product [Vitis vinifera] (GB:CAO40966.1)	2.07578	9.1716e-07	2.15122	5.84413e-07	0.746021	0.0639144	0.670578	0.194167	-1.12593	0.00328238	Up	Up			Down
AT1G76600	259979_at	3			HUP49		similar to unknown protein [Arabidopsis thaliana] (TAIR:AT1G21010.1); similar to hypothetical protein [Vitis vinifera] (GB:CAN67638.1)	4.28775	4.82929e-15	3.7382	8.0616e-14	0.311163	0.30801	0.860705	0.00435459	-0.0646163	0.908808	Up	Up
AT1G67920	260005_at	3			HUP48		similar to unknown protein [Arabidopsis thaliana] (TAIR:AT1G24600.1)	3.12745	5.41983e-12	2.8502	5.22565e-11	-0.087628	0.864354	0.189621	0.840583	-0.0610761	0.922317	Up	Up
AT1G21110;AT1G21120	261450_s_at	3					[AT1G21110, O-methyltransferase, putative];[AT1G21120, O-methyltransferase, putative]	2.60264	2.71692e-06	2.62915	2.5063e-06	0.563389	0.372062	0.536887	0.60645	-0.71595	0.251667	Up	Up
AT1G27730	261648_at	3				C2H2	STZ (SALT TOLERANCE ZINC FINGER); nucleic acid binding / transcription factor/ zinc ion binding	3.80482	2.14621e-09	3.67	4.4586e-09	0.467636	0.446311	0.602459	0.460296	-1.36653	0.0045836	Up	Up			Down
AT1G68620	262229_at	3					hydrolase	2.20312	0.00037883	3.28416	2.38803e-06	1.40385	0.0351596	0.322804	0.916091	0.0669801	0.970027	Up	Up
AT1G73010	262369_at	3					phosphoric monoester hydrolase	3.9722	3.68504e-13	4.34857	8.0616e-14	-0.0558184	0.927315	-0.432185	0.34729	0.15435	0.780697	Up	Up
AT1G72900	262381_at	3					disease resistance protein (TIR-NBS class), putative	2.40365	3.54944e-07	2.5162	1.86803e-07	0.245136	0.698057	0.132592	0.965559	-1.51166	0.000366816	Up	Up			Down
AT1G72920	262382_at	3					disease resistance protein (TIR-NBS class), putative	4.51059	1.85743e-10	4.64809	1.72004e-10	0.0799674	0.937768	-0.0575331	0.990503	-1.52411	0.00230019	Up	Up			Down
AT1G72940	262383_at	3	Core cell type				disease resistance protein (TIR-NBS class), putative	3.34759	4.7915e-13	2.96243	6.10189e-12	-0.640228	0.0179009	-0.25507	0.653482	-0.80071	0.0024163	Up	Up
AT1G05575	263182_at	3			HUP17		unknown protein	3.21823	5.73386e-10	3.72085	6.96338e-11	1.0147	0.00897418	0.512079	0.390233	-1.35442	0.000387203	Up	Up	Up		Down
AT1G30720;AT1G30730	263216_s_at	3					[AT1G30720, FAD-binding domain-containing protein];[AT1G30730, FAD-binding domain-containing protein]	3.07264	2.72451e-08	2.36743	1.66432e-06	-0.180056	0.818097	0.525151	0.523656	-0.625189	0.254054	Up	Up
AT2G31945	263475_at	3					similar to unknown protein [Arabidopsis thaliana] (TAIR:AT1G05575.1); similar to unnamed protein product [Vitis vinifera] (GB:CAO22015.1); similar to hypothetical protein [Vitis vinifera] (GB:CAN61524.1); similar to hypothetical protein [Vitis vinifera] (GB:CAN71356.1)	1.61639	2.13722e-06	2.21792	1.68512e-08	1.61154	1.34391e-05	1.01001	0.00610721	-0.463724	0.211854	Up	Up	Up	Up
AT2G17040	263584_at	3				C	ANAC036 (Arabidopsis NAC domain containing protein 36); transcription factor	2.70177	5.74473e-07	2.94662	1.58291e-07	0.66787	0.22087	0.423024	0.718818	-0.95488	0.0623868	Up	Up
AT2G46400	263783_at	3				WRKY	WRKY46 (WRKY DNA-binding protein 46); transcription factor	1.91116	0.00200826	2.58771	7.47349e-05	0.638845	0.448153	-0.037701	0.995718	-1.08162	0.142952	Up	Up
AT1G61340	264758_at	3					F-box family protein	2.74717	5.37132e-07	2.32064	6.39774e-06	-0.401949	0.544987	0.0245844	0.995792	-0.614327	0.324471	Up	Up
AT1G24140	264866_at	3					matrixin family protein	1.2909	0.0179825	2.83837	5.04634e-06	1.78592	0.00347512	0.238446	0.945474	-1.45688	0.0136732	Up	Up	Up
AT2G36800;AT2G36790	265200_s_at	3					[AT2G36800, DOGT1 (DON-GLUCOSYLTRANSFERASE); UDP-glycosyltransferase/ transferase, transferring glycosyl groups];[AT2G36790, UGT73C6 (UDP-GLUCOSYL TRANSFERASE 73C6); UDP-glucosyltransferase/ UDP-glycosyltransferase/ transferase, transferring glycosyl groups]	3.95471	9.52847e-12	3.35528	2.45609e-10	-0.194801	0.735851	0.404631	0.563891	-0.313593	0.574813	Up	Up
AT2G28400	265276_at	3					similar to unknown protein [Arabidopsis thaliana] (TAIR:AT5G60680.1); similar to unnamed protein product [Vitis vinifera] (GB:CAO21845.1); contains InterPro domain Protein of unknown function DUF584 (InterPro:IPR007608)	1.93912	1.0337e-07	2.60523	8.09148e-10	1.06631	0.00107715	0.40019	0.431615	-0.461358	0.202759	Up	Up	Up
AT2G32020	265668_at	3				GT	GCN5-related N-acetyltransferase (GNAT) family protein	2.36974	1.27167e-08	2.98715	3.317e-10	0.94531	0.00596621	0.327904	0.644859	-0.303917	0.539351	Up	Up
AT2G32190;AT2G32210	265670_s_at	3			HUP22		[AT2G32190, similar to unknown protein [Arabidopsis thaliana] (TAIR:AT2G32210.1); similar to unknown [Populus trichocarpa] (GB:ABK92801.1); contains domain PD188784 (PD188784)];[AT2G32210, similar to unknown protein [Arabidopsis thaliana] (TAIR:AT2G32190.1); similar to unknown [Populus trichocarpa] (GB:ABK92801.1); contains domain PD188784 (PD188784)]	1.99453	0.00322155	2.02086	0.00259513	1.25408	0.106911	1.22774	0.216876	-1.12139	0.179238	Up	Up
AT2G32030	265725_at	3				GT	GCN5-related N-acetyltransferase (GNAT) family protein	2.05584	3.75931e-06	2.63264	9.6763e-08	0.732779	0.101203	0.155986	0.953433	-1.79411	4.91504e-05	Up	Up			Down
AT2G25735	266658_at	3					unknown protein	2.89629	1.76585e-09	2.68279	6.83497e-09	-0.638313	0.0986711	-0.424812	0.512005	-0.743169	0.0496633	Up	Up
AT2G22880	266800_at	3					VQ motif-containing protein	3.68002	1.43637e-08	3.5404	2.743e-08	0.0995869	0.924144	0.239206	0.931579	-1.36875	0.00803731	Up	Up			Down
AT2G44840	266821_at	3				AP2-EREBP	ATERF13/EREBP (ETHYLENE-RESPONSIVE ELEMENT BINDING FACTOR 13); DNA binding / transcription factor	2.21134	1.46443e-07	2.71909	5.73903e-09	0.874001	0.0190423	0.366248	0.625209	-0.691204	0.0733875	Up	Up
AT2G38470	267028_at	3				WRKY	WRKY33 (WRKY DNA-binding protein 33); transcription factor	3.71426	3.05294e-10	3.64211	5.94627e-10	0.155629	0.833721	0.227781	0.897381	-1.15254	0.0060641	Up	Up			Down
AT2G41010	267069_at	3					ATCAMBP25 (ARABIDOPSIS THALIANA CALMODULIN (CAM)-BINDING PROTEIN OF 25 KDA); calmodulin binding	1.99673	4.92142e-09	2.6507	6.14731e-11	0.604411	0.0273936	-0.0495585	0.984455	-0.491327	0.0855767	Up	Up
AT2G40000	267357_at	3			HUP50		similar to unknown protein [Arabidopsis thaliana] (TAIR:AT3G55840.1); similar to unnamed protein product [Vitis vinifera] (GB:CAO41329.1); contains InterPro domain Hs1pro-1, C-terminal (InterPro:IPR009743); contains InterPro domain Hs1pro-1, N-terminal (InterPro:IPR009869)	4.03211	4.82929e-15	3.65308	4.43405e-14	0.00460226	0.992853	0.383633	0.268715	-0.344006	0.240251	Up	Up
AT2G39650	267623_at	3					similar to unknown protein [Arabidopsis thaliana] (TAIR:AT4G14620.1); similar to unnamed protein product [Vitis vinifera] (GB:CAO69213.1); contains InterPro domain Protein of unknown function DUF506, plant (InterPro:IPR006502)	1.77961	2.52159e-05	2.48073	2.1767e-07	0.930998	0.0300632	0.229881	0.892564	-1.12137	0.00674585	Up	Up			Down
AT2G41640	245119_at	4					similar to unknown protein [Arabidopsis thaliana] (TAIR:AT3G57380.1); similar to glycosyltransferase [Medicago truncatula] (GB:CAI30145.1); contains InterPro domain Protein of unknown function DUF563 (InterPro:IPR007657)	1.84464	4.89848e-05	2.00671	1.58802e-05	0.61211	0.234737	0.450034	0.637043	-0.855281	0.0778868	Up	Up
AT4G15120	245363_at	4					VQ motif-containing protein	1.49293	9.85544e-07	1.16015	3.36998e-05	-0.135173	0.762968	0.197607	0.819686	-0.011519	0.988293	Up	Up
AT1G73500	245731_at	4					ATMKK9 (Arabidopsis thaliana MAP kinase kinase 9); kinase	1.99223	3.88587e-07	1.90179	8.39347e-07	0.200339	0.705386	0.290778	0.745251	-0.567155	0.145103	Up	Up
AT5G11090	245905_at	4					serine-rich protein-related	2.45732	1.58292e-09	1.42278	8.0343e-06	-1.24241	0.000185971	-0.207868	0.836016	-0.019885	0.981179	Up	Up	Down
AT5G10695	246018_at	4			HUP2		similar to unknown protein [Arabidopsis thaliana] (TAIR:AT5G57123.1); similar to unknown [Picea sitchensis] (GB:ABK22689.1)	1.69353	1.10041e-05	2.27864	1.46516e-07	0.840328	0.0287673	0.25522	0.833441	-0.386568	0.455265	Up	Up
AT5G20410	246075_at	4					MGD2 (monogalactosyldiacylglycerol synthase 2); 1,2-diacylglycerol 3-beta-galactosyltransferase/ transferase, transferring glycosyl groups	1.50844	0.000162945	1.95896	5.50951e-06	-0.463906	0.344275	-0.91443	0.0697646	-0.168823	0.834495	Up	Up
AT4G36500	246270_at	4			HUP28		similar to unknown protein [Arabidopsis thaliana] (TAIR:AT2G18210.1); similar to hypothetical protein [Thellungiella halophila] (GB:ABB45855.1)	1.66247	4.32349e-06	2.03192	2.33301e-07	0.209149	0.682071	-0.160293	0.928912	-0.79299	0.023961	Up	Up
AT3G56880	246289_at	4					VQ motif-containing protein	1.50585	2.05489e-08	1.75978	1.62083e-09	0.35632	0.131961	0.102393	0.928676	-0.516879	0.0204141	Up	Up
AT5G66070	247125_at	4				C3H	zinc finger (C3HC4-type RING finger) family protein	1.40474	1.60209e-06	1.52753	4.97786e-07	0.153623	0.708947	0.0308333	0.990503	-0.346688	0.307559	Up	Up
AT5G66210	247137_at	4					CPK28 (calcium-dependent protein kinase 28); calmodulin-dependent protein kinase	1.55049	7.10948e-07	1.63521	3.50649e-07	0.0141304	0.981295	-0.0705872	0.97508	-0.186423	0.6915	Up	Up
AT5G64660	247240_at	4					U-box domain-containing protein	1.71674	4.87113e-06	1.1417	0.000677808	-0.530302	0.176593	0.0447405	0.989446	-1.009	0.0045836	Up	Up			Down
AT5G63790	247351_at	4				C	ANAC102 (Arabidopsis NAC domain containing protein 102); transcription factor	1.44542	5.52181e-07	1.45876	5.08975e-07	-0.105241	0.812071	-0.118577	0.931579	-0.44086	0.121774	Up	Up
AT5G62070	247464_at	4					IQD23 (IQ-domain 23); calmodulin binding	1.28381	2.51671e-08	1.60453	6.96705e-10	-0.101296	0.730575	-0.422017	0.0697646	0.0921089	0.792886	Up	Up
AT5G62130	247467_at	4					Per1-like protein-related	1.47471	1.01329e-07	1.72343	8.28076e-09	-0.0814825	0.845186	-0.330205	0.360628	0.23632	0.47817	Up	Up
AT5G62020	247509_at	4				HSF	AT-HSFB2A (Arabidopsis thaliana heat shock transcription factor B2A); DNA binding / transcription factor	1.73516	2.24761e-09	1.65102	5.95175e-09	0.291928	0.246037	0.376068	0.212051	-0.289671	0.2904	Up	Up
AT5G61440	247524_at	4	Core cell type				thioredoxin family protein	2.68084	1.99732e-09	2.07	1.46516e-07	-0.727696	0.0373541	-0.116854	0.958934	0.600814	0.103812	Up	Up
AT5G61600	247543_at	4				AP2-EREBP	ethylene-responsive element-binding family protein	2.34888	4.51197e-07	2.05084	3.58928e-06	-0.164077	0.818544	0.133961	0.964258	-0.342983	0.587421	Up	Up
AT5G60680	247585_at	4					similar to unknown protein [Arabidopsis thaliana] (TAIR:AT3G45210.1); similar to unnamed protein product [Vitis vinifera] (GB:CAO21845.1); contains InterPro domain Protein of unknown function DUF584 (InterPro:IPR007608)	1.64465	8.40576e-09	1.31041	3.44234e-07	0.0791108	0.842943	0.413351	0.163648	-0.249973	0.411942	Up	Up
AT5G58070	247851_at	4	Core cell type				lipocalin, putative	1.93166	6.32541e-07	1.41485	4.75867e-05	-0.0507136	0.944511	0.466105	0.402712	0.15889	0.809211	Up	Up
AT5G57660	247921_at	4				C2C2-CO-like	zinc finger (B-box type) family protein	1.10956	1.43357e-07	1.58509	5.22686e-10	-0.129761	0.614766	-0.605296	0.00420741	-0.12979	0.658073	Up	Up
AT5G55970	248040_at	4				C3H	zinc finger (C3HC4-type RING finger) family protein	1.53765	6.78912e-09	1.77844	6.71511e-10	0.612549	0.00448218	0.371758	0.17827	-0.233931	0.399742	Up	Up
AT5G54720	248123_at	4					ankyrin repeat family protein	1.59426	9.11283e-06	1.29345	0.00012765	-0.638287	0.081347	-0.337473	0.650955	-0.218233	0.707812	Up	Up
AT5G54130	248190_at	4					calcium-binding EF hand family protein	1.54908	0.00049761	1.35385	0.00173233	-0.11919	0.891711	0.0760441	0.985309	0.173662	0.854623	Up	Up
AT5G54130	248191_at	4					calcium-binding EF hand family protein	1.72525	1.7308e-06	1.14923	0.000317531	-0.240747	0.610838	0.335268	0.629199	0.255527	0.625572	Up	Up
AT5G51390	248432_at	4					unknown protein	1.85431	6.73187e-07	1.47318	1.78715e-05	-0.12409	0.834218	0.257042	0.788714	-0.465543	0.251237	Up	Up
AT5G51440	248434_at	4					23.5 kDa mitochondrial small heat shock protein (HSP23.5-M)	2.6907	0.000296051	2.36989	0.00101241	-0.463848	0.687872	-0.143031	0.984455	0.199185	0.903739	Up	Up
AT5G48540	248686_at	4					33 kDa secretory protein-related	1.80126	1.41508e-06	2.20658	6.83047e-08	0.886739	0.0117472	0.481422	0.361167	-0.719816	0.0432039	Up	Up
AT5G47910	248719_at	4	Core cell type				RBOHD (RESPIRATORY BURST OXIDASE PROTEIN D)	3.06378	2.32039e-12	1.94119	6.82045e-09	-1.00459	0.000355852	0.118002	0.933478	-0.559796	0.0386815	Up	Up	Down
AT5G47220	248794_at	4				AP2-EREBP	ATERF-2/ATERF2/ERF2 (ETHYLENE RESPONSE FACTOR 2); DNA binding / transcription activator/ transcription factor	1.81146	2.27991e-07	1.60328	1.52865e-06	-0.024678	0.9699	0.1835	0.873771	-0.777179	0.0107277	Up	Up
AT5G47060	248820_at	4	Core cell type				senescence-associated protein-related	1.82693	0.000231699	1.52599	0.00136573	-0.253097	0.758098	0.0478462	0.992805	-0.187229	0.856901	Up	Up
AT5G46470	248845_at	4					disease resistance protein (TIR-NBS-LRR class), putative	1.49042	8.70104e-06	1.84633	4.05738e-07	0.291474	0.489271	-0.0644336	0.982403	0.103748	0.877184	Up	Up
AT5G46260;AT5G46490	248851_s_at	4					[AT5G46260, disease resistance protein (TIR-NBS-LRR class), putative];[AT5G46490, disease resistance protein (TIR-NBS class), putative]	1.7138	1.10125e-07	1.86849	2.73247e-08	0.0797296	0.875428	-0.074962	0.971845	-0.0448803	0.945749	Up	Up
AT5G46780	248868_at	4					VQ motif-containing protein	1.87624	1.91545e-08	2.11113	2.79147e-09	0.164462	0.683879	-0.070421	0.971859	-0.152403	0.747592	Up	Up
AT5G43520	249097_at	4					DC1 domain-containing protein	2.22465	9.67988e-08	2.1001	2.40738e-07	0.28759	0.550483	0.412135	0.51785	0.0986793	0.894149	Up	Up
AT5G24590	249746_at	4				C	ANAC091/TIP (TCV-INTERACTING PROTEIN); transcription coactivator/ transcription factor	1.8887	2.24761e-09	1.6104	3.33571e-08	-0.276885	0.334334	0.00141864	0.999621	-0.099627	0.833231	Up	Up
AT5G22920	249862_at	4					zinc finger (C3HC4-type RING finger) family protein	1.54373	1.79342e-10	1.68257	6.43365e-11	-0.461667	0.00828429	-0.600502	0.00261468	0.0463578	0.896597	Up	Up
AT5G19120	249923_at	4					aspartic-type endopeptidase/ pepsin A	2.30321	4.19932e-13	1.5109	7.54974e-10	-0.36344	0.0508973	0.428864	0.0495156	-0.0377028	0.924864	Up	Up
AT5G17300	250099_at	4				MYB-related	myb family transcription factor	1.76353	2.63288e-05	1.54862	0.000124286	-0.419875	0.413292	-0.204966	0.918507	0.297182	0.654551	Up	Up
AT5G10380	250435_at	4				C3H	zinc finger (C3HC4-type RING finger) family protein	1.97897	1.4726e-06	1.95865	1.86e-06	0.157474	0.807412	0.1778	0.928535	-0.360348	0.512043	Up	Up
AT5G05250	250828_at	4					similar to unknown protein [Arabidopsis thaliana] (TAIR:AT3G56360.1); similar to unnamed protein product [Vitis vinifera] (GB:CAO41488.1)	1.47737	0.00049865	1.74582	7.04502e-05	0.233564	0.737684	-0.0348936	0.993773	-0.0126982	0.991883	Up	Up
AT3G60520	251372_at	4					zinc ion binding	1.90919	1.17758e-09	1.49724	7.03859e-08	0.101689	0.795389	0.513642	0.074782	-0.00491525	0.993155	Up	Up
AT3G60490	251420_at	4				AP2-EREBP	AP2 domain-containing transcription factor TINY, putative	2.44854	0.000126188	1.86001	0.00199811	0.449171	0.62908	1.0377	0.253267	0.238262	0.856687	Up	Up
AT3G52450	252045_at	4					U-box domain-containing protein	1.44096	0.000126231	1.28513	0.000417177	-0.123747	0.857413	0.0320882	0.993397	-0.388516	0.468433	Up	Up
AT3G50440	252168_at	4					hydrolase	1.86971	1.28513e-06	1.12605	0.000735846	-0.314616	0.500273	0.429049	0.48609	0.158187	0.812658	Up	Up
AT3G49530	252278_at	4				C	ANAC062 (Arabidopsis NAC domain containing protein 62); transcription factor	1.50086	3.47491e-07	1.52706	2.85528e-07	0.0609741	0.903286	0.0347755	0.988703	-0.551305	0.040764	Up	Up
AT3G47340	252415_at	4					ASN1 (DARK INDUCIBLE 6)	1.66561	0.000399292	1.29529	0.00400746	-0.523169	0.382703	-0.152846	0.966036	0.0175126	0.989426	Up	Up
AT3G47640	252427_at	4				bHLH	basic helix-loop-helix (bHLH) family protein	1.84753	3.37803e-07	2.57811	1.62083e-09	0.517137	0.136176	-0.213447	0.841683	-0.363185	0.390102	Up	Up
AT3G46620	252474_at	4					zinc finger (C3HC4-type RING finger) family protein	1.44065	0.000290834	1.24988	0.00115065	-0.0916957	0.909484	0.099079	0.977444	-1.11472	0.0067219	Up	Up			Down
AT3G46600	252483_at	4				GRAS	scarecrow transcription factor family protein	2.02246	1.96334e-09	1.89991	6.26385e-09	0.499319	0.0608453	0.62186	0.0443442	-0.364584	0.228182	Up	Up
AT3G43430	252751_at	4				C3H	zinc finger (C3HC4-type RING finger) family protein	1.70671	0.000124733	1.41973	0.000834927	-0.526145	0.327506	-0.239169	0.902593	0.274201	0.721924	Up	Up
AT4G38470	252991_at	4					protein kinase family protein	1.53853	1.05448e-06	1.3151	1.00789e-05	0.0293141	0.963696	0.252744	0.714683	0.136067	0.800758	Up	Up
AT4G36040	253125_at	4					DNAJ heat shock N-terminal domain-containing protein (J11)	1.92457	1.4118e-10	1.50031	1.13285e-08	0.412303	0.058754	0.836563	0.000735767	-0.0468639	0.91738	Up	Up
AT4G33980	253322_at	4			HUP41		similar to unknown protein [Arabidopsis thaliana] (TAIR:AT5G42900.2); similar to unknown protein [Arabidopsis thaliana] (TAIR:AT5G42900.3); similar to unknown protein [Arabidopsis thaliana] (TAIR:AT5G42900.1); similar to hypothetical protein [Vitis vinifera] (GB:CAN64989.1)	1.73249	1.96159e-06	1.45937	2.18287e-05	-0.517572	0.162196	-0.244449	0.811912	-1.09559	0.00132518	Up	Up			Down
AT4G31800	253485_at	4				WRKY	WRKY18 (WRKY DNA-binding protein 18); transcription factor	2.16468	8.70626e-06	2.62567	5.63722e-07	-0.0415771	0.968577	-0.502567	0.582306	-0.337262	0.654082	Up	Up
AT4G31730	253510_at	4			HUP27		GDU1 (GLUTAMINE DUMPER 1)	2.40203	0.000160792	1.73438	0.00376976	-0.837207	0.262159	-0.169566	0.971845	0.421064	0.697905	Up	Up
AT4G31550	253535_at	4				WRKY	WRKY11 (WRKY DNA-binding protein 11); transcription factor	1.42616	8.53093e-07	1.93833	7.35873e-09	0.285855	0.371725	-0.226317	0.727382	-0.596985	0.02713	Up	Up
AT4G30280	253628_at	4					ATXTH18/XTH18 (XYLOGLUCAN ENDOTRANSGLUCOSYLASE/HYDROLASE 18); hydrolase, acting on glycosyl bonds	1.4282	0.00639751	1.29658	0.0119191	-0.293231	0.743052	-0.161602	0.971296	0.175626	0.880445	Up
AT4G28290	253814_at	4					unknown protein	1.62171	1.2703e-06	1.97015	6.86509e-08	0.375765	0.293124	0.0273273	0.993007	0.0518252	0.943574	Up	Up
AT4G25810	254042_at	4					XTR6 (XYLOGLUCAN ENDOTRANSGLYCOSYLASE 6); hydrolase, acting on glycosyl bonds	2.50449	5.77427e-07	1.85183	3.93578e-05	-0.294708	0.651363	0.357955	0.767124	1.10305	0.0147326	Up	Up
AT4G12720	254784_at	4					AtNUDT7 (ARABIDOPSIS THALIANA NUDIX HYDROLASE HOMOLOG 7); hydrolase/ nucleoside-diphosphatase	1.8857	7.41643e-07	1.8532	1.0425e-06	0.454818	0.246843	0.487319	0.352232	-0.312325	0.540771	Up	Up
AT4G03960	255360_at	4					tyrosine specific protein phosphatase family protein	1.56992	1.69962e-06	1.88629	1.13375e-07	0.199893	0.648783	-0.116474	0.951759	-0.0107828	0.989426	Up	Up
AT4G01250	255568_at	4				WRKY	WRKY22 (WRKY DNA-binding protein 22); transcription factor	3.27732	2.05603e-11	1.88243	2.6011e-07	-0.90992	0.00565858	0.484972	0.293534	-0.340436	0.435719	Up	Up
AT1G25400	255733_at	4					similar to unknown protein [Arabidopsis thaliana] (TAIR:AT1G68440.1); similar to unnamed protein product [Vitis vinifera] (GB:CAO42150.1)	1.81538	1.79944e-06	2.17193	1.27943e-07	0.32174	0.482845	-0.034812	0.992528	0.146674	0.832081	Up	Up
AT1G25550	255734_at	4				G2-like	myb family transcription factor	1.50262	9.66118e-10	1.43806	2.1578e-09	-0.0221029	0.953851	0.0424622	0.977738	-0.221649	0.342438	Up	Up
AT1G18570	255753_at	4				MYB	MYB51 (MYB DOMAIN PROTEIN 51); DNA binding / transcription factor	2.19859	5.19511e-08	1.8744	6.52907e-07	-0.235861	0.624599	0.0883281	0.971845	-0.928755	0.0057951	Up	Up
AT1G20270	255883_at	4					oxidoreductase, 2OG-Fe(II) oxygenase family protein	1.99263	3.49007e-06	1.25147	0.000946772	-0.775833	0.0671427	-0.0346635	0.993397	0.00708292	0.994167	Up	Up
AT1G20310	255884_at	4					similar to unknown protein [Arabidopsis thaliana] (TAIR:AT1G76070.1); similar to hypothetical protein [Vitis vinifera] (GB:CAN83887.1)	2.40973	3.68504e-13	1.69425	2.43341e-10	-0.621414	0.00138801	0.0940698	0.913238	-0.413713	0.0303477	Up	Up
AT1G17830	255900_at	4					similar to unknown protein [Arabidopsis thaliana] (TAIR:AT1G73210.1); similar to unnamed protein product [Vitis vinifera] (GB:CAO45300.1); contains InterPro domain Protein of unknown function DUF789 (InterPro:IPR008507)	2.3412	6.6637e-06	2.40427	4.7981e-06	0.320096	0.659685	0.25703	0.907192	0.3428	0.672493	Up	Up
AT1G20823	256093_at	4				C3H	zinc finger (C3HC4-type RING finger) family protein	1.42017	1.64124e-07	1.90059	1.54637e-09	0.297869	0.269474	-0.182553	0.778383	-0.916418	0.000145464	Up	Up
AT3G12500	256243_at	4					ATHCHIB (BASIC CHITINASE); chitinase	2.62139	0.000410657	0.793602	0.32079	0.680383	0.505155	2.50817	0.0051199	0.24332	0.879514	Up			Up
AT3G28740	256589_at	4					cytochrome P450 family protein	1.59672	0.0261834	1.77583	0.0118205	-0.47755	0.678671	-0.656665	0.734113	0.266499	0.866718	Up
AT3G25600	256755_at	4					calmodulin, putative	1.66924	1.92376e-05	1.80163	6.72014e-06	0.297614	0.570861	0.165228	0.936991	-0.698374	0.0893775	Up	Up
AT3G15210	257053_at	4				AP2-EREBP	ATERF-4/ATERF4/ERF4/RAP2.5 (ETHYLENE RESPONSIVE ELEMENT BINDING FACTOR 4); DNA binding / protein binding / transcription factor/ transcription repressor	2.32183	3.53912e-11	1.65073	1.5252e-08	-0.317093	0.232409	0.354012	0.298706	-0.59184	0.0113889	Up	Up
AT3G02800	257536_at	4					phosphoprotein phosphatase	1.56192	0.000649929	1.30732	0.00321132	-0.172489	0.839587	0.0821093	0.98456	-0.825404	0.120867	Up	Up
AT3G26510	257615_at	4					octicosapeptide/Phox/Bem1p (PB1) domain-containing protein	1.97513	1.58599e-08	1.57269	6.03939e-07	-0.306847	0.370472	0.0955916	0.960827	0.047187	0.943982	Up	Up
AT3G23030	257766_at	4				AUX/IAA	IAA2 (indoleacetic acid-induced protein 2); transcription factor	1.69422	3.85013e-06	1.42907	3.83747e-05	-0.693084	0.0548128	-0.427931	0.467514	-0.423595	0.341626	Up	Up
AT3G24500	258133_at	4				MBF1	ATMBF1C/MBF1C (MULTIPROTEIN BRIDGING FACTOR 1C); DNA binding / transcription coactivator/ transcription factor	1.82733	0.00106585	1.94273	0.000527109	-0.235828	0.816959	-0.351237	0.876165	-0.0815089	0.955551	Up	Up
AT3G17860	258189_at	4	Core cell type		HUP52	Tify	JAI3/JAZ3/TIFY6B (JASMONATE-ZIM-DOMAIN PROTEIN 3)	2.55576	1.33655e-09	1.55201	3.79786e-06	-0.53197	0.115891	0.471772	0.304034	0.276887	0.557494	Up	Up
AT3G15760	258275_at	4					similar to unknown protein [Arabidopsis thaliana] (TAIR:AT1G52565.1); similar to unnamed protein product [Vitis vinifera] (GB:CAO62742.1)	1.69769	1.55002e-07	1.78129	7.68422e-08	0.162101	0.702206	0.0784956	0.971845	-0.924614	0.00102858	Up	Up
AT3G15450	258402_at	4					similar to unknown protein [Arabidopsis thaliana] (TAIR:AT4G27450.1); similar to unknown [Populus trichocarpa] (GB:ABK93866.1); contains domain PTHR11772 (PTHR11772); contains domain G3DSA:3.60.20.10 (G3DSA:3.60.20.10); contains domain SSF56235 (SSF56235)	1.64132	1.57932e-09	0.962872	6.65798e-06	-0.00744561	0.987187	0.671007	0.00450421	-0.0226423	0.967045	Up
AT3G16720	258436_at	4				C3H	ATL2 (Arabidopsis T?xicos en Levadura 2); protein binding / zinc ion binding	1.68878	1.7308e-06	1.74692	1.1278e-06	0.720184	0.0326128	0.662045	0.107467	-0.921685	0.0047029	Up	Up
AT3G02555	258493_at	4					similar to unknown protein [Arabidopsis thaliana] (TAIR:AT5G16110.1); similar to hypothetical protein [Cleome spinosa] (GB:ABD96883.1)	2.13124	2.98542e-07	1.33313	0.000170554	-0.819414	0.0300925	-0.0213097	0.995718	-0.0754809	0.926364	Up	Up
AT3G11820	258786_at	4					SYP121 (syntaxin 121); SNAP receptor	1.47076	1.81607e-06	1.55546	8.50871e-07	0.0753885	0.887414	-0.00931295	0.996931	-0.403348	0.236179	Up	Up
AT3G10020	258939_at	4			HUP26		similar to Os12g0147200 [Oryza sativa (japonica cultivar-group)] (GB:NP_001066153.1); similar to unnamed protein product [Vitis vinifera] (GB:CAO15981.1); similar to Os11g0149200 [Oryza sativa (japonica cultivar-group)] (GB:NP_001065754.1)	1.71854	1.78045e-09	1.08615	2.69084e-06	0.113656	0.73664	0.746056	0.00298812	-0.186519	0.565033	Up	Up
AT3G11580	259293_at	4				ABI3VP1	DNA-binding protein, putative	1.54258	1.17531e-06	2.02754	1.71302e-08	0.628349	0.0360794	0.14339	0.918622	0.134335	0.805683	Up	Up
AT1G13260	259364_at	4				AP2-EREBP	RAV1 (Related to ABI3/VP1 1); DNA binding / transcription factor	1.92505	9.78681e-10	1.59026	2.49477e-08	-0.00824496	0.987636	0.326545	0.361167	0.0503901	0.92224	Up	Up
AT1G13300	259365_at	4				G2-like	myb family transcription factor	1.90712	1.42037e-07	2.00924	6.6414e-08	-0.29653	0.459505	-0.39865	0.440242	-0.0307979	0.971563	Up	Up
AT1G17710	259399_at	4					phosphoric monoester hydrolase	2.10288	1.05455e-07	2.06927	1.38666e-07	-0.452001	0.237195	-0.418397	0.464472	-0.0614628	0.936316	Up	Up
AT1G15670	259502_at	4					kelch repeat-containing F-box family protein	1.83077	9.98874e-09	1.43955	4.96579e-07	-0.342415	0.23594	0.048796	0.983878	-0.0979441	0.84855	Up	Up
AT1G71030	259751_at	4				MYB-related	ATMYBL2 (Arabidopsis myb-like 2); DNA binding / transcription factor	2.25489	2.87275e-09	1.61533	6.55749e-07	-1.2616	9.85183e-05	-0.62204	0.0857941	-0.242122	0.584677	Up	Up	Down
AT1G76590	259977_at	4				PLATZ	zinc-binding family protein	1.73229	1.59655e-08	1.85485	5.73903e-09	0.828868	0.0013859	0.706304	0.0149157	-0.396814	0.153449	Up	Up
AT1G67970	259992_at	4				HSF	AT-HSFA8 (Arabidopsis thaliana heat shock transcription factor A8); DNA binding / transcription factor	2.08863	1.09047e-07	1.64679	3.94027e-06	-0.0462137	0.947736	0.395633	0.508524	-0.877093	0.00810868	Up	Up
AT1G68840	260037_at	4				AP2-EREBP	RAV2 (REGULATOR OF THE ATPASE OF THE VACUOLAR MEMBRANE); DNA binding / transcription factor	1.61999	1.3087e-10	1.38304	2.23812e-09	0.15725	0.492408	0.394193	0.0677955	-0.341533	0.0655974	Up	Up
AT1G80440	260287_at	4					kelch repeat-containing F-box family protein	1.85396	9.40943e-11	1.5342	2.79147e-09	0.312441	0.144739	0.632196	0.00554297	-0.122265	0.711316	Up	Up
AT1G70530	260362_at	4					protein kinase family protein	1.48097	1.05235e-07	1.23578	1.68884e-06	-0.225274	0.459806	0.019918	0.993397	-0.362964	0.184002	Up	Up
AT1G69890	260411_at	4					similar to unknown protein [Arabidopsis thaliana] (TAIR:AT1G27100.1); similar to unknown [Populus trichocarpa] (GB:ABK94560.1); contains InterPro domain Protein of unknown function DUF569 (InterPro:IPR007679); contains InterPro domain Actin-crosslinking proteins (InterPro:IPR008999)	1.62263	6.44329e-06	1.86658	8.99757e-07	0.349401	0.412826	0.105453	0.96656	-0.519681	0.191523	Up	Up
AT1G19540	260662_at	4					isoflavone reductase, putative	1.85757	0.00978088	0.858605	0.275142	0.0667191	0.969753	1.06568	0.377233	0.525308	0.680852	Up
AT1G19330	260673_at	4					similar to unknown protein [Arabidopsis thaliana] (TAIR:AT1G75060.1); similar to unnamed protein product [Vitis vinifera] (GB:CAO61216.1)	1.43345	7.54041e-07	1.29092	3.87092e-06	-0.426086	0.134208	-0.283549	0.576763	-0.12075	0.806737	Up	Up
AT1G32920	261193_at	4					similar to unknown protein [Arabidopsis thaliana] (TAIR:AT1G32928.1)	1.68379	1.18148e-06	1.87596	2.50146e-07	0.279023	0.505282	0.0868509	0.971845	-0.610776	0.0698823	Up	Up
AT1G26800	261265_at	4				C3H	zinc finger (C3HC4-type RING finger) family protein	2.27535	9.41604e-09	1.81423	3.72794e-07	0.110566	0.842732	0.571688	0.166858	0.0806426	0.904786	Up	Up
AT1G26770	261266_at	4					ATEXPA10 (ARABIDOPSIS THALIANA EXPANSIN A10)	1.77197	0.000492307	1.28401	0.00817207	-0.545469	0.407573	-0.0575104	0.991576	0.144405	0.896597	Up	Up
AT1G21120	261449_at	4					O-methyltransferase, putative	1.76938	0.00101303	1.90625	0.000436644	-0.241348	0.801536	-0.378215	0.844706	-0.46247	0.595292	Up	Up
AT1G01720	261564_at	4				C	ATAF1 (Arabidopsis NAC domain containing protein 2); transcription factor	1.76001	1.55002e-07	1.8764	6.12797e-08	-0.00961203	0.98808	-0.126003	0.936712	-0.142744	0.790357	Up	Up
AT1G18330	261663_at	4				MYB-related	EPR1 (EARLY-PHYTOCHROME-RESPONSIVE1); DNA binding / transcription factor	2.07122	3.71634e-07	1.48404	4.0758e-05	-0.557902	0.158046	0.0292744	0.993461	-0.212553	0.73266	Up	Up
AT1G65870	261914_at	4					disease resistance-responsive family protein	1.27807	0.00024636	1.86863	1.78711e-06	0.431457	0.307166	-0.1591	0.935704	0.455792	0.318095	Up	Up
AT4G37390;AT1G59500	262099_s_at	4					[AT4G37390, YDK1 (YADOKARI 1); indole-3-acetic acid amido synthetase];[AT1G59500, GH3.4; indole-3-acetic acid amido synthetase]	2.71018	4.43675e-07	1.91528	5.49642e-05	-0.625966	0.250887	0.168933	0.957301	-0.0587683	0.963889	Up	Up
AT1G78070	262164_at	4			HUP21		WD-40 repeat family protein	2.31561	5.55692e-08	1.45757	4.4088e-05	-1.06375	0.0039686	-0.205715	0.884058	-0.311177	0.560378	Up	Up	Down
AT1G68670	262284_at	4				G2-like	myb family transcription factor	1.75053	2.61352e-11	1.56488	2.68905e-10	0.0721889	0.806569	0.257842	0.307412	-0.0548088	0.878987	Up	Up
AT1G72890	262366_at	4					disease resistance protein (TIR-NBS class), putative	1.93303	1.84026e-09	1.70346	1.59963e-08	-0.134309	0.71981	0.0952606	0.949311	-0.204126	0.578475	Up	Up
AT1G72910;AT1G72930	262374_s_at	4					[AT1G72910, disease resistance protein (TIR-NBS class), putative];[AT1G72930, TIR (TOLL/INTERLEUKIN-1 RECEPTOR-LIKE); transmembrane receptor]	2.1145	1.18102e-07	1.71602	2.8812e-06	-0.152401	0.789189	0.246081	0.812881	-0.689459	0.0537521	Up	Up
AT1G17180	262517_at	4					ATGSTU25 (Arabidopsis thaliana Glutathione S-transferase (class tau) 25); glutathione transferase	0.92977	0.01231	1.60071	5.83599e-05	-0.283297	0.619996	-0.954234	0.0516564	-0.105549	0.901215		Up
AT1G21010	262801_at	4					similar to unknown protein [Arabidopsis thaliana] (TAIR:AT1G76600.1); similar to unnamed protein product [Vitis vinifera] (GB:CAO66314.1)	1.73149	7.05411e-07	1.48808	6.59112e-06	-0.288385	0.482374	-0.0449754	0.987329	-0.536271	0.122617	Up	Up
AT1G64700	262873_at	4					similar to unknown protein [Arabidopsis thaliana] (TAIR:AT3G61920.1); similar to unnamed protein product [Vitis vinifera] (GB:CAO62900.1)	1.78553	2.05926e-10	1.49427	5.18455e-09	-0.338792	0.110417	-0.047531	0.977473	-0.0880847	0.814627	Up	Up
AT1G78450	263133_at	4					SOUL heme-binding family protein	1.78949	2.50414e-07	1.94788	7.00693e-08	0.246573	0.551004	0.0881825	0.969832	-0.042529	0.955046	Up	Up
AT1G54050	263150_at	4					17.4 kDa class III heat shock protein (HSP17.4-CIII)	1.99466	0.000630201	2.13267	0.000289305	-0.330151	0.72938	-0.468159	0.789207	0.358165	0.735973	Up	Up
AT1G30700	263228_at	4					FAD-binding domain-containing protein	2.06704	5.55692e-08	1.90083	2.18287e-07	0.121201	0.827655	0.287415	0.698549	0.273083	0.571009	Up	Up
AT1G05680	263231_at	4					UDP-glucoronosyl/UDP-glucosyl transferase family protein	1.75392	0.00172422	2.52506	2.83971e-05	0.544671	0.483417	-0.226474	0.952718	-0.13957	0.91413	Up	Up
AT2G40140	263379_at	4				C3H	CZF1/ZFAR1; transcription factor	2.21651	2.21075e-08	2.0333	9.51368e-08	-0.183136	0.710122	7.49893e-05	0.999886	-1.19415	0.000298486	Up	Up			Down
AT2G36970	263847_at	4					UDP-glucoronosyl/UDP-glucosyl transferase family protein	1.93993	3.97416e-05	2.22103	6.45621e-06	-0.157648	0.851152	-0.43875	0.675502	-0.793461	0.124521	Up	Up
AT2G36220	263931_at	4			HUP23		similar to unknown protein [Arabidopsis thaliana] (TAIR:AT3G52710.1); similar to unnamed protein product [Vitis vinifera] (GB:CAO15901.1)	2.06643	9.36227e-09	1.84516	6.42845e-08	-0.478564	0.119967	-0.257299	0.699315	-0.65421	0.0261559	Up	Up
AT2G35930	263935_at	4					U-box domain-containing protein	1.75457	6.05308e-05	2.01392	9.58685e-06	0.319954	0.605587	0.0605998	0.987819	-0.539527	0.33874	Up	Up
AT2G35910	263937_at	4				C3H	zinc finger (C3HC4-type RING finger) family protein	1.71708	7.10948e-07	1.21341	8.34969e-05	-0.167875	0.730489	0.335791	0.582306	0.0301294	0.972234	Up	Up
AT1G70420	264314_at	4					similar to unknown protein [Arabidopsis thaliana] (TAIR:AT1G23710.1); similar to unnamed protein product [Vitis vinifera] (GB:CAO66069.1); contains InterPro domain Protein of unknown function DUF1645 (InterPro:IPR012442)	1.43147	3.51419e-05	1.32282	8.90283e-05	-0.61249	0.0935573	-0.503838	0.31889	-1.03811	0.00247694	Up	Up			Down
AT1G67100	264469_at	4				LOB	LBD40 (LOB DOMAIN-CONTAINING PROTEIN 40)	2.10709	3.16503e-10	1.3289	6.62277e-07	0.0508459	0.912828	0.829041	0.00302688	0.307158	0.308305	Up	Up
AT1G65490	264636_at	4					similar to unknown protein [Arabidopsis thaliana] (TAIR:AT1G65486.1)	1.72636	1.32917e-06	1.71011	1.66432e-06	-0.716802	0.0342669	-0.700553	0.0859226	0.0694294	0.924629	Up	Up
AT1G09070	264655_at	4					(AT)SRC2/SRC2 (SOYBEAN GENE REGULATED BY COLD-2); protein binding	1.44336	2.00002e-09	1.47913	1.51987e-09	0.16066	0.504399	0.124893	0.833441	-0.271906	0.200519	Up	Up
AT1G62300	264746_at	4				WRKY	WRKY6 (WRKY DNA-binding protein 6); transcription factor	1.98875	3.09177e-06	1.65071	3.86924e-05	0.182234	0.782055	0.520276	0.424054	-0.28417	0.660059	Up	Up
AT1G08650	264783_at	4					PPCK1 (PHOSPHOENOLPYRUVATE CARBOXYLASE KINASE); kinase	1.70269	5.10088e-06	2.22776	9.60526e-08	0.474771	0.238011	-0.0502948	0.987329	-0.364165	0.461266	Up	Up
AT1G23140	264893_at	4					C2 domain-containing protein	1.69428	7.88224e-08	2.27848	6.66548e-10	0.0354216	0.949541	-0.54878	0.101824	-0.366305	0.255964	Up	Up
AT1G61590	265031_at	4					protein kinase, putative	1.71816	4.59599e-06	1.28035	0.000190391	-0.656088	0.080637	-0.218276	0.867626	-0.0051814	0.995175	Up	Up
AT1G23710	265184_at	4					similar to unknown protein [Arabidopsis thaliana] (TAIR:AT1G70420.1); similar to unnamed protein product [Vitis vinifera] (GB:CAO66069.1); contains InterPro domain Protein of unknown function DUF1645 (InterPro:IPR012442)	1.88655	3.22869e-06	1.90128	3.11856e-06	0.202802	0.733149	0.188067	0.918622	-1.19969	0.00174457	Up	Up			Down
AT2G20670	265387_at	4					similar to unknown protein [Arabidopsis thaliana] (TAIR:AT4G32480.1); similar to unnamed protein product [Vitis vinifera] (GB:CAO69754.1); contains InterPro domain Protein of unknown function DUF506, plant (InterPro:IPR006502)	2.4888	2.05603e-11	2.30001	1.28003e-10	0.0451061	0.926201	0.233898	0.655836	-0.00751199	0.99131	Up	Up
AT2G46600	265460_at	4					calcium-binding protein, putative	1.31202	1.10896e-05	1.76528	1.47506e-07	0.297016	0.406131	-0.156243	0.897381	-0.602231	0.0438526	Up	Up
AT2G15890	265478_at	4					MEE14 (maternal effect embryo arrest 14)	2.00526	2.61352e-11	1.22	1.31839e-07	-0.472428	0.0202623	0.312834	0.262584	-0.135348	0.67562	Up	Up
AT2G01150	265740_at	4					RHA2B (RING-H2 FINGER PROTEIN 2B); protein binding / zinc ion binding	1.52202	3.78547e-07	1.37837	1.79321e-06	-0.201841	0.585153	-0.0581916	0.980147	-0.466492	0.109144	Up	Up
AT2G07722;ATMG00620;ATMG00170	266014_s_at	4					[AT2G07722, Identical to Uncharacterized mitochondrial protein AtMg00170/AtMg00620 [Arabidopsis Thaliana] (GB:P94024;GB:Q8RUI2); similar to hypothetical protein NitaMp112 [Nicotiana tabacum] (GB:YP_173450.1)];[ATMG00620, hypothetical protein];[ATMG00170, hypothetical protein]	1.44665	0.00065188	1.10306	0.00680446	-0.159451	0.839875	0.184136	0.94301	0.391812	0.557977	Up	Up
AT2G18670	266016_at	4				C3H	zinc finger (C3HC4-type RING finger) family protein	2.5937	2.96214e-12	2.06672	2.31764e-10	-0.329259	0.187854	0.197727	0.716217	-0.239189	0.439886	Up	Up
AT2G41100	267083_at	4					TCH3 (TOUCH 3)	1.81063	2.21075e-08	1.87651	1.32452e-08	0.114493	0.796188	0.048613	0.984455	-0.154819	0.734624	Up	Up
AT2G37750	267178_at	4			HUP24		unknown protein	2.28383	1.58286e-06	0.923506	0.0208023	-0.544717	0.284004	0.815604	0.154468	-0.21283	0.793128	Up
AT2G44130	267238_at	4					kelch repeat-containing F-box family protein	2.42105	2.91194e-11	2.07401	6.20121e-10	-0.889472	0.000519607	-0.542434	0.0683541	-0.0916782	0.850308	Up	Up
AT2G26190	267381_at	4					calmodulin-binding family protein	2.28406	2.88005e-08	2.3063	2.52831e-08	0.0335587	0.965337	0.0113272	0.996816	-0.42822	0.318365	Up	Up
AT2G44370	267384_at	4			HUP38		DC1 domain-containing protein	1.88237	2.71494e-06	1.26228	0.000410777	-0.715901	0.0691169	-0.0958032	0.973816	-0.457394	0.342438	Up	Up
AT2G44380	267385_at	4					DC1 domain-containing protein	1.74068	1.05757e-06	1.3627	3.27113e-05	-0.500776	0.160477	-0.122794	0.953055	-0.0430462	0.958564	Up	Up
AT2G39705	267591_at	4					DVL11/RTFL8 (ROTUNDIFOLIA LIKE 8)	1.5541	9.29518e-07	1.49786	1.7512e-06	-0.44316	0.160514	-0.386929	0.399148	-0.0418811	0.953694	Up	Up
AT2G26660	267611_at	4					SPX (SYG1/Pho81/XPR1) domain-containing protein	1.37872	5.66704e-08	1.65902	2.80573e-09	-0.316468	0.177514	-0.596764	0.0175691	-0.104952	0.789737	Up	Up
AT1G67810	245193_at	5					Fe-S metabolism associated domain-containing protein	0.564961	0.0979985	1.12648	0.00072686	0.969822	0.00769032	0.408303	0.525545	-0.866598	0.0149599		Up
AT4G17230	245247_at	5				GRAS	SCL13 (SCARECROW-LIKE 13); transcription factor	1.32997	7.10948e-07	1.41209	3.17108e-07	0.342778	0.205179	0.26065	0.580507	-0.308846	0.313533	Up	Up
AT4G17250	245272_at	5					similar to unknown protein [Arabidopsis thaliana] (TAIR:AT5G47580.1); similar to hypothetical protein 40.t00008 [Brassica oleracea] (GB:ABD65133.1)	1.38657	3.15956e-07	1.10825	8.37531e-06	0.126759	0.73485	0.405074	0.214422	-0.105297	0.817291	Up	Up
AT4G16690	245349_at	5					esterase/lipase/thioesterase family protein	0.942572	4.03482e-05	1.07558	6.84232e-06	-0.245152	0.379031	-0.378162	0.230571	-0.112487	0.790436		Up
AT4G15680	245392_at	5					glutaredoxin family protein	0.456861	0.427961	1.1954	0.0074632	0.678646	0.217676	-0.0598896	0.989699	0.140344	0.8907		Up
AT1G28190	245662_at	5					similar to unknown protein [Arabidopsis thaliana] (TAIR:AT5G12340.1); similar to unknown [Picea sitchensis] (GB:ABK21062.1)	0.596609	0.0445195	1.0123	0.000704707	0.545949	0.107656	0.130255	0.94301	-0.697945	0.0327829		Up
AT1G30260	245776_at	5			HUP19		AGL79 (AGAMOUS-LIKE 79)	1.14514	0.00101303	1.4089	9.92442e-05	0.919632	0.0150814	0.65587	0.179085	-0.343245	0.524305	Up	Up
AT1G57990;AT1G57980	245866_s_at	5					[AT1G57990, ATPUP18 (Arabidopsis thaliana purine permease 18); purine transmembrane transporter];[AT1G57980, purine permease-related]	0.794534	0.028414	1.41022	0.000186472	-0.138278	0.841303	-0.753966	0.132384	-0.437417	0.399742		Up
AT4G36410	246195_at	5					UBC17 (UBIQUITIN-CONJUGATING ENZYME 17); ubiquitin-protein ligase	1.08895	2.99562e-05	0.998927	8.44101e-05	-0.20654	0.55672	-0.116517	0.933057	-0.109875	0.82571	Up
AT3G44860;AT3G44870	246340_s_at	5					[AT3G44860, FAMT (FARNESOIC ACID CARBOXYL-O-METHYLTRANSFERASE); S-adenosylmethionine-dependent methyltransferase/ farnesoic acid O-methyltransferase];[AT3G44870, S-adenosyl-L-methionine:carboxyl methyltransferase family protein]	1.13007	0.276879	1.40454	0.128042	0.722819	0.597158	0.448349	0.93104	0.495153	0.780102	Up
AT5G16200	246495_at	5					50S ribosomal protein-related	0.841177	0.000457983	1.31159	1.58497e-06	0.910743	0.00060278	0.440332	0.189402	-0.432652	0.117459		Up
AT1G50740	246631_at	5					similar to unknown protein [Arabidopsis thaliana] (TAIR:AT3G20510.1); similar to unnamed protein product [Vitis vinifera] (GB:CAO38976.1); contains InterPro domain Protein of unknown function UPF0136, Transmembrane; (InterPro:IPR005349)	1.07773	9.87265e-05	1.23729	1.6056e-05	0.574179	0.0483225	0.414621	0.312154	-0.0641223	0.915241	Up	Up
AT5G26920	246821_at	5					calmodulin binding	1.40193	0.000360299	2.07047	2.54775e-06	1.30905	0.00209963	0.640518	0.268424	-1.0354	0.0110867	Up	Up	Up
AT5G66800	247068_at	5					similar to unknown protein [Arabidopsis thaliana] (TAIR:AT3G50640.1); similar to hypothetical protein [Vitis vinifera] (GB:CAN61148.1)	0.663117	0.0258835	1.10228	0.00032572	0.435276	0.230302	-0.00388293	0.9991	0.0703292	0.921036		Up
AT5G66815	247070_at	5					unknown protein	0.846196	0.00482171	1.243	9.34359e-05	0.37698	0.326428	-0.0198267	0.995718	-0.224779	0.669084		Up
AT5G64900	247213_at	5					ATPEP1/PROPEP1 (Elicitor peptide 1 precursor)	0.502812	0.117996	1.40222	2.65156e-05	1.07193	0.00182992	0.172516	0.904909	0.115413	0.864399		Up	Up
AT5G64770	247252_at	5					similar to 80C09_10 [Brassica rapa subsp. pekinensis] (GB:AAZ41821.1)	-0.139621	0.802985	0.329402	0.320906	0.0539295	0.934795	-0.415094	0.429503	-1.15187	0.000387203					Down
AT5G62570	247426_at	5					calmodulin-binding protein	0.992046	0.00291886	1.51418	2.82542e-05	-0.191307	0.731485	-0.713439	0.114931	-0.407102	0.388969		Up
AT5G62480	247435_at	5					ATGSTU9 (GLUTATHIONE S-TRANSFERASE TAU 9); glutathione transferase	0.230126	0.705098	1.35668	0.000365273	1.03132	0.011643	-0.0952357	0.977473	-0.0635958	0.947257		Up
AT5G62770	247448_at	5					similar to unknown protein [Arabidopsis thaliana] (TAIR:AT3G27880.1); similar to hypothetical protein [Vitis vinifera] (GB:CAN65788.1); contains InterPro domain Protein of unknown function DUF1645 (InterPro:IPR012442)	1.13609	1.74188e-06	1.44726	4.52062e-08	0.320521	0.18851	0.00935583	0.996189	-0.0582453	0.90019	Up	Up
AT5G62470	247455_at	5				MYB	MYB96 (myb domain protein 96); DNA binding / transcription factor	0.990516	0.00342301	1.10868	0.00109866	-0.265392	0.604944	-0.383554	0.593683	-0.639737	0.108343		Up
AT5G62150	247487_at	5					peptidoglycan-binding LysM domain-containing protein	0.648856	0.0118186	1.20654	2.07177e-05	0.807436	0.00495367	0.249753	0.701353	-0.107552	0.848097		Up
AT5G61900	247493_at	5					BON1 (BONZAI1); calcium-dependent phospholipid binding	1.14347	0.000399292	1.58632	6.72208e-06	0.434562	0.259586	-0.00827997	0.997561	-0.038895	0.965983	Up	Up
AT5G60270	247617_at	5					lectin protein kinase family protein	1.07754	0.0011197	1.10968	0.000767668	0.373821	0.383194	0.341677	0.6513	0.163898	0.803392	Up	Up
AT5G59550	247708_at	5					zinc finger (C3HC4-type RING finger) family protein	0.981902	0.00458724	1.07327	0.00191593	0.333366	0.496156	0.241999	0.852143	-0.612884	0.141994		Up
AT5G58430	247811_at	5					ATEXO70B1 (exocyst subunit EXO70 family protein B1); protein binding	1.03381	3.49007e-06	1.05696	2.711e-06	0.148883	0.617578	0.125734	0.873771	-0.342221	0.143535	Up	Up
AT5G52830	248306_at	5				WRKY	WRKY27 (WRKY DNA-binding protein 27); transcription factor	1.18638	5.29728e-06	1.29695	1.57645e-06	0.297567	0.305512	0.186995	0.795448	-0.500233	0.0537521	Up	Up
AT5G44070	249078_at	5					CAD1 (CADMIUM SENSITIVE 1)	0.890885	0.00027986	1.07282	2.865e-05	0.261123	0.405651	0.0791896	0.966036	-0.208617	0.58856		Up
AT5G42830	249188_at	5					transferase family protein	0.860662	0.02516	1.75248	2.84588e-05	1.32725	0.00208301	0.435426	0.596894	0.309011	0.638818		Up	Up
AT5G42760	249191_at	5					similar to unknown [Populus trichocarpa] (GB:ABK95091.1); contains InterPro domain O-methyltransferase, N-terminal (InterPro:IPR003455); contains InterPro domain Conserved hypothetical protein CHP00027, methylltransferase (InterPro:IPR011610)	0.835344	0.00194693	1.39797	4.55021e-06	0.117007	0.812944	-0.445622	0.278733	0.0601835	0.925499		Up
AT5G42050	249237_at	5					similar to unknown protein [Arabidopsis thaliana] (TAIR:AT3G27090.1); similar to unknown [Populus trichocarpa] (GB:ABK95892.1); contains InterPro domain Kelch related (InterPro:IPR013089); contains InterPro domain Development and cell death (InterPro:IPR013989)	1.13932	3.59331e-05	1.34346	3.94027e-06	0.055186	0.918166	-0.148953	0.89547	-0.634928	0.0238065	Up	Up
AT5G41750;AT5G41740	249264_s_at	5					[AT5G41750, disease resistance protein (TIR-NBS-LRR class), putative];[AT5G41740, disease resistance protein (TIR-NBS-LRR class), putative]	1.12993	0.0232377	1.18122	0.0155579	0.383014	0.614729	0.331719	0.866044	-1.00156	0.0822327	Up
AT5G41100	249339_at	5					DNA binding	0.77928	0.00766243	1.02175	0.000620846	0.424777	0.236161	0.182311	0.883924	-0.0757801	0.912891		Up
AT5G39860	249383_at	5				bHLH	PRE1 (PACLOBUTRAZOL RESISTANCE1); DNA binding / transcription factor	0.10587	0.893185	0.332452	0.421841	0.0348905	0.967292	-0.191692	0.914855	-1.06557	0.00504334					Down
AT5G39670	249417_at	5					calcium-binding EF hand family protein	0.796987	0.180502	1.75385	0.0013949	1.53724	0.0109681	0.580376	0.641835	-1.15972	0.0629869		Up
AT5G37670	249575_at	5					15.7 kDa class I-related small heat shock protein-like (HSP15.7-CI)	0.931131	0.0249859	1.11278	0.0064996	0.267607	0.690982	0.0859538	0.983878	-0.279113	0.710299		Up
AT5G37770	249583_at	5					TCH2 (TOUCH 2); calcium ion binding	0.887851	0.0155217	1.07707	0.00320281	0.447059	0.347775	0.257843	0.851844	-0.686428	0.116396		Up
AT5G35735	249719_at	5					auxin-responsive family protein	0.874313	0.0297279	1.23093	0.00211919	0.824998	0.0695802	0.468378	0.575504	-1.18325	0.00609501		Up			Down
AT5G24470	249741_at	5					APRR5 (PSEUDO-RESPONSE REGULATOR 5); transcription regulator	1.25328	0.000435707	0.772538	0.0224562	0.245638	0.647714	0.726381	0.125551	-0.845545	0.0267235	Up
AT5G24530	249754_at	5					oxidoreductase, 2OG-Fe(II) oxygenase family protein	0.795752	0.0270242	1.42574	0.000153464	0.818432	0.0410639	0.188446	0.922363	0.272603	0.664146		Up
AT5G24210	249777_at	5					lipase class 3 family protein	1.28714	0.000819584	1.37457	0.00038287	0.628642	0.157225	0.541216	0.404367	-0.432985	0.43567	Up	Up
AT5G22250	249928_at	5					CCR4-NOT transcription complex protein, putative	0.614757	0.100181	1.10489	0.0020459	0.674914	0.102281	0.184778	0.925891	-1.06532	0.0057951		Up			Down
AT5G18270	250024_at	5				C	ANAC087; transcription factor	1.03327	0.000175328	1.27217	1.2201e-05	0.259874	0.478901	0.0209715	0.994165	0.352682	0.326393	Up	Up
AT5G17350	250098_at	5					similar to unknown protein [Arabidopsis thaliana] (TAIR:AT3G03280.1); similar to unknown [Populus trichocarpa] (GB:ABK95625.1)	1.00173	0.0446644	1.37017	0.0049708	0.36817	0.62908	-0.000270627	0.999812	-0.725256	0.262545	Up	Up
AT5G13900	250230_at	5					protease inhibitor/seed storage/lipid transfer protein (LTP) family protein	0.654163	0.0232485	1.04349	0.000417644	0.496664	0.141195	0.107341	0.958922	-0.0938903	0.883273		Up
AT5G12940	250277_at	5					leucine-rich repeat family protein	0.441583	0.127265	1.14225	8.5392e-05	0.73492	0.015285	0.0342547	0.990446	-0.261126	0.553299		Up
AT5G13200	250279_at	5					GRAM domain-containing protein / ABA-responsive protein-related	0.955958	0.0391225	1.42185	0.00197766	0.305804	0.67914	-0.160085	0.964258	-0.150202	0.883273		Up
AT5G08240	250575_at	5					similar to unknown protein [Arabidopsis thaliana] (TAIR:AT5G23160.1)	1.05126	0.00482171	1.05708	0.00417391	0.102532	0.892091	0.0967137	0.977455	-0.77999	0.0666268	Up	Up
AT5G04770	250860_at	5					ATCAT6/CAT6 (CATIONIC AMINO ACID TRANSPORTER 6); amino acid transmembrane transporter/ basic amino acid transmembrane transporter/ cationic amino acid transmembrane transporter	1.24435	2.91457e-05	0.933343	0.000744806	-0.15115	0.745626	0.159857	0.895818	0.112126	0.849762	Up
AT5G03350	250942_at	5					legume lectin family protein	1.35375	0.000145988	0.932994	0.00509111	0.725206	0.0564084	1.14596	0.00672314	0.554397	0.185303	Up			Up
AT5G02290	250990_at	5					NAK; kinase	1.05059	0.000485412	1.09008	0.000302911	0.0902022	0.877113	0.0507173	0.985309	-0.249923	0.606797	Up	Up
AT5G02230	251028_at	5					haloacid dehalogenase-like hydrolase family protein	1.13845	0.00389637	1.88911	1.44701e-05	0.72301	0.112163	-0.0276458	0.995718	-0.0616872	0.953665	Up	Up
AT5G01540	251054_at	5					lectin protein kinase, putative	1.24495	0.00658828	1.50684	0.00111371	0.39383	0.560446	0.131941	0.971845	-0.858762	0.11589	Up	Up
AT5G01220	251143_at	5					SQD2 (SULFOQUINOVOSYLDIACYLGLYCEROL 2); UDP-sulfoquinovose:DAG sulfoquinovosyltransferase/ transferase, transferring glycosyl groups	1.04367	0.000239112	1.20664	4.00213e-05	0.124953	0.800025	-0.0380153	0.989201	-0.0628437	0.923258	Up	Up
AT3G61190	251336_at	5					BAP1 (BON ASSOCIATION PROTEIN 1)	1.24104	0.00482597	2.3299	3.95165e-06	1.28315	0.00869543	0.194294	0.94301	-0.875424	0.0868507	Up	Up	Up
AT3G59080	251507_at	5					aspartyl protease family protein	1.04114	0.000339607	1.04752	0.00029719	0.304031	0.419334	0.297649	0.640778	-0.213574	0.66231	Up	Up
AT3G57530	251636_at	5					CPK32 (CALCIUM-DEPENDENT PROTEIN KINASE 32); calmodulin-dependent protein kinase/ kinase	1.23026	0.000274544	1.164	0.000464154	-0.138432	0.818592	-0.0721738	0.981342	-0.36278	0.455317	Up	Up
AT3G57450	251640_at	5					similar to unnamed protein product [Vitis vinifera] (GB:CAO40798.1)	0.916058	0.00761151	1.29971	0.000265937	0.421341	0.342891	0.0376916	0.992244	-0.594703	0.154438		Up
AT3G56360	251704_at	5					similar to unknown protein [Arabidopsis thaliana] (TAIR:AT5G05250.1); similar to unnamed protein product [Vitis vinifera] (GB:CAO41488.1)	0.909568	0.000299728	1.01472	8.02632e-05	0.14662	0.713348	0.0414716	0.985514	-0.113127	0.822513		Up
AT3G56040	251741_at	5					similar to hypothetical protein OsJ_018104 [Oryza sativa (japonica cultivar-group)] (GB:EAZ34621.1); similar to hypothetical protein [Vitis vinifera] (GB:CAN60362.1); similar to unnamed protein product [Vitis vinifera] (GB:CAO41406.1); contains domain Nucleotide-diphospho-sugar transferases (SSF53448); contains domain no description (G3DSA:3.90.550.10)	0.725551	0.00153703	1.25201	2.07375e-06	0.358531	0.183647	-0.167931	0.831161	0.0301542	0.963694		Up
AT3G53810	251910_at	5					lectin protein kinase, putative	0.875572	0.0003521	1.179	8.61178e-06	0.465467	0.0849946	0.16204	0.856833	-0.191679	0.634316		Up
AT3G52800	252009_at	5				C2H2	zinc finger (AN1-like) family protein	1.4008	1.8671e-07	1.25523	1.03385e-06	0.0679013	0.874138	0.213468	0.687584	-0.225053	0.503058	Up	Up
AT3G52720	252011_at	5					carbonic anhydrase family protein	0.617117	0.0267315	1.11608	0.000134938	-0.109638	0.836044	-0.608605	0.107294	0.271506	0.541939		Up
AT3G52070	252036_at	5					similar to unnamed protein product [Vitis vinifera] (GB:CAO40812.1)	1.36877	1.22503e-08	1.07395	6.03939e-07	-0.143932	0.592815	0.150887	0.775141	-0.17589	0.536358	Up	Up
AT3G52480	252057_at	5					unknown protein	0.800062	2.11555e-05	1.06017	3.8757e-07	0.726758	0.000256752	0.466653	0.0352771	-0.178124	0.502901		Up
AT3G49780	252234_at	5					ATPSK4 (PHYTOSULFOKINE 4 PRECURSOR); growth factor	1.49401	1.43456e-05	1.17141	0.000269436	0.531105	0.145403	0.853713	0.0332484	-0.369123	0.413349	Up	Up
AT3G47540	252421_at	5					chitinase, putative	0.786576	0.00885167	1.37453	2.83971e-05	0.913964	0.00628374	0.326011	0.629729	-0.183474	0.746329		Up
AT3G46230	252515_at	5					ATHSP17.4 (Arabidopsis thaliana heat shock protein 17.4)	1.16308	0.179144	1.56824	0.0465368	0.458584	0.731987	0.053417	0.995718	0.069267	0.976776	Up
AT3G46110	252533_at	5					signal transducer	1.39805	0.000461338	1.16168	0.00253494	0.190679	0.780861	0.427049	0.612444	-0.586247	0.239705	Up	Up
AT3G45730	252539_at	5					unknown protein	1.29639	0.000740982	1.62331	5.49184e-05	0.666664	0.127547	0.339744	0.740679	-0.327555	0.596558	Up	Up
AT3G45300	252570_at	5					IVD (ISOVALERYL-COA-DEHYDROGENASE)	1.07821	2.24541e-05	0.574292	0.0117164	0.372343	0.176173	0.876258	0.00268704	-0.168859	0.680946	Up
AT3G45640	252592_at	5					ATMPK3 (MITOGEN-ACTIVATED PROTEIN KINASE 3); MAP kinase/ kinase/ protein kinase	1.14223	0.000506153	1.29876	0.000112842	0.565176	0.128464	0.408647	0.502169	-0.686259	0.0570954	Up	Up
AT3G44260	252679_at	5					CCR4-NOT transcription complex protein, putative	1.02489	0.0492392	1.23981	0.0141407	0.360573	0.656084	0.145652	0.971845	-1.05754	0.0733875	Up
AT4G37610	253061_at	5				TAZ	BT5 (BTB and TAZ domain protein 5); protein binding / transcription regulator	1.35817	3.01008e-08	1.23704	1.43532e-07	0.0284261	0.946532	0.149554	0.804256	0.03934	0.930046	Up	Up
AT4G35750	253163_at	5					Rho-GTPase-activating protein-related	1.19437	2.11233e-07	1.23382	1.33467e-07	0.167567	0.534902	0.128119	0.855913	-0.384256	0.0718618	Up	Up
AT4G33160	253364_at	5					ubiquitin-protein ligase	1.08992	1.35913e-05	0.870185	0.000209224	-0.108882	0.787837	0.110858	0.932414	-0.0590995	0.911724	Up
AT4G31240	253519_at	5					electron carrier	0.879336	0.000146254	1.48104	1.01786e-07	0.724413	0.00321358	0.122705	0.906447	-0.187	0.609233		Up
AT4G28400	253780_at	5					protein phosphatase 2C, putative / PP2C, putative	0.851899	0.00333805	1.01179	0.000596648	0.178864	0.706457	0.0189714	0.995718	0.0189197	0.982108		Up
AT4G28270	253806_at	5				C3H	zinc finger (C3HC4-type RING finger) family protein	1.02941	0.000226469	1.36947	5.92517e-06	0.405773	0.207157	0.0657069	0.979669	0.033328	0.965699	Up	Up
AT4G25480	254066_at	5				AP2-EREBP	DREB1A (DEHYDRATION RESPONSE ELEMENT B1A); DNA binding / transcription activator/ transcription factor	0.426855	0.0868341	0.226286	0.4246	-0.0564659	0.911558	0.144103	0.891839	-1.04528	0.000112201					Down
AT4G24380	254158_at	5					hydrolase, acting on ester bonds	0.94564	0.00279977	1.53641	1.14478e-05	0.755602	0.0310757	0.164829	0.922388	-0.227333	0.684472		Up
AT4G24240	254159_at	5				WRKY	WRKY7 (WRKY DNA-binding protein 7); transcription factor	1.09322	0.000120208	0.634124	0.0159116	0.0835042	0.875542	0.5426	0.14874	-0.346338	0.352436	Up
AT4G23870	254193_at	5					similar to unknown protein [Arabidopsis thaliana] (TAIR:AT4G11020.1)	1.17026	5.40261e-05	1.23527	2.63513e-05	0.342075	0.319116	0.277073	0.663618	-0.175957	0.721924	Up	Up
AT4G24160	254204_at	5					hydrolase, alpha/beta fold family protein	1.06008	0.000354383	1.26178	4.33356e-05	0.251871	0.547799	0.050175	0.985309	-0.00626776	0.993329	Up	Up
AT4G23190	254241_at	5					CRK11 (CYSTEINE-RICH RLK11); kinase	0.733299	0.0564722	1.21744	0.00134577	0.588791	0.193817	0.104648	0.973129	-0.479532	0.366507		Up
AT4G23180	254256_at	5					CRK10 (CYSTEINE-RICH RLK10); kinase	0.831167	0.00757695	1.05529	0.000839721	1.0087	0.00378729	0.784575	0.0573756	-0.598918	0.102477		Up	Up
AT4G21510	254424_at	5					F-box family protein	1.03832	1.92067e-06	1.25651	1.1528e-07	0.177126	0.50746	-0.0410601	0.981342	-0.0203075	0.970582	Up	Up
AT4G19160	254561_at	5					binding	0.97401	2.80836e-05	1.20967	1.42369e-06	0.655518	0.0055671	0.41986	0.163551	-0.00193204	0.998085		Up
AT4G18880	254592_at	5				HSF	AT-HSFA4A (Arabidopsis thaliana heat shock transcription factor A4A); DNA binding / transcription factor	1.11898	0.00107246	1.52726	2.9723e-05	0.268504	0.598316	-0.139773	0.951219	-0.954757	0.00774564	Up	Up
AT4G12080	254853_at	5					DNA-binding family protein	1.37708	2.12907e-06	0.769362	0.00209628	0.244575	0.488548	0.852297	0.00667991	0.18892	0.665988	Up
AT4G11370	254922_at	5					RHA1A (RING-H2 finger A1A); protein binding / zinc ion binding	0.49322	0.157206	1.33944	9.61343e-05	1.19912	0.00109588	0.352905	0.625142	-0.272992	0.616672		Up	Up
AT4G11280	254926_at	5					ACS6 (1-AMINOCYCLOPROPANE-1-CARBOXYLIC ACID (ACC) SYNTHASE 6)	1.02926	0.00369115	1.53333	5.32029e-05	0.999929	0.0104698	0.49586	0.424309	-0.971702	0.0106005	Up	Up
AT4G02410	255502_at	5					lectin protein kinase family protein	1.29783	4.89126e-05	1.18638	0.000136268	-0.214739	0.640992	-0.103292	0.964258	-0.900063	0.00471321	Up	Up
AT4G02200	255504_at	5					drought-responsive family protein	1.06509	9.84241e-05	1.46327	1.37071e-06	0.32472	0.321723	-0.0734534	0.971845	-0.258245	0.523512	Up	Up
AT4G02330	255524_at	5					ATPMEPCRB; pectinesterase	0.693844	0.144062	1.44893	0.00120738	0.883553	0.0819073	0.128471	0.971845	-0.574912	0.352436		Up
AT4G00500	255677_at	5					lipase class 3 family protein / calmodulin-binding heat-shock protein-related	1.11403	9.00119e-05	1.24203	2.1585e-05	0.0858742	0.870665	-0.0421201	0.986776	-0.044655	0.949741	Up	Up
AT2G33380	255795_at	5					RD20 (RESPONSIVE TO DESSICATION 20); calcium ion binding	1.22115	0.0555948	1.54094	0.0124711	0.702026	0.400843	0.382236	0.888056	0.452994	0.685056	Up
AT2G33580	255844_at	5					protein kinase family protein / peptidoglycan-binding LysM domain-containing protein	0.441644	0.260618	1.20671	0.000588581	0.850376	0.0263317	0.0853056	0.979171	-0.52481	0.236179		Up
AT1G22190	255926_at	5				AP2-EREBP	AP2 domain-containing transcription factor, putative	0.893872	5.90426e-05	1.25365	5.48444e-07	0.397544	0.0942808	0.0377614	0.98456	-0.83225	0.000270995		Up
AT1G19180	256017_at	5				Tify	JAZ1/TIFY10A (JASMONATE-ZIM-DOMAIN PROTEIN 1); protein binding	1.0156	0.0163432	1.4334	0.000842151	0.723537	0.146659	0.305742	0.840651	-0.888141	0.0665424	Up	Up
AT1G51700	256185_at	5				C2C2-Dof	ADOF1 (Arabidopsis dof zinc finger protein 1); DNA binding / transcription factor	0.862014	0.00226495	1.19622	6.45199e-05	0.399574	0.245902	0.0653654	0.980604	-1.03432	0.000692937		Up			Down
AT1G72060	256337_at	5					serine-type endopeptidase inhibitor	1.40124	0.000213374	1.46104	0.000123869	0.259193	0.644549	0.199388	0.909949	-0.743268	0.0733875	Up	Up
AT1G32540	256469_at	5					LOL1 (LSD ONE LIKE 1)	0.62446	0.00901379	1.001	8.45988e-05	0.225762	0.509181	-0.150774	0.880446	-0.0783688	0.88325		Up
AT3G19970	256627_at	5					similar to unknown protein [Arabidopsis thaliana] (TAIR:AT2G18245.1); similar to unnamed protein product [Vitis vinifera] (GB:CAO66476.1); contains InterPro domain Protein of unknown function DUF829, eukaryotic (InterPro:IPR008547)	0.862893	0.00355073	1.47936	8.07647e-06	0.649595	0.0494044	0.0331247	0.991892	0.00684745	0.993155		Up
AT3G52190	256677_at	5					PHF1 (PHOSPHATE TRANSPORTER TRAFFIC FACILITATOR1); nucleotide binding	0.896837	4.04772e-06	1.15973	8.99234e-08	-0.109443	0.692475	-0.372336	0.107688	0.144606	0.611621		Up
AT3G26470	256877_at	5					similar to ADR1-L1 (ADR1-LIKE 1), ATP binding / protein binding [Arabidopsis thaliana] (TAIR:AT4G33300.2); similar to ADR1-L1 (ADR1-LIKE 1), ATP binding / protein binding [Arabidopsis thaliana] (TAIR:AT4G33300.1); similar to unnamed protein product [Vitis vinifera] (GB:CAO61278.1); contains InterPro domain Disease resistance, plant (InterPro:IPR014011)	1.12839	0.00201098	1.43539	0.000154158	0.764622	0.0608508	0.457619	0.512005	-0.31556	0.597433	Up	Up
AT3G18290	257062_at	5				C2H2	EMB2454 (EMBRYO DEFECTIVE 2454); protein binding / zinc ion binding	0.991823	0.000182909	1.34452	3.66319e-06	0.351851	0.258744	-0.000842021	0.999621	0.121993	0.81168		Up
AT3G27880	257226_at	5					similar to unknown protein [Arabidopsis thaliana] (TAIR:AT1G23710.1); similar to hypothetical protein [Vitis vinifera] (GB:CAN61665.1); similar to unnamed protein product [Vitis vinifera] (GB:CAO14763.1); contains InterPro domain Protein of unknown function DUF1645 (InterPro:IPR012442)	0.90336	0.00446721	1.15636	0.000393582	0.559225	0.131289	0.306227	0.70378	-0.339202	0.486067		Up
AT3G22060	257264_at	5					receptor protein kinase-related	1.25786	7.62092e-06	0.829904	0.00100379	0.722739	0.00903468	1.15069	0.000397221	-0.486076	0.0962036	Up			Up
AT1G80850	257474_at	5					methyladenine glycosylase family protein	1.33949	3.22869e-06	1.29539	5.34378e-06	0.0245509	0.967534	0.0686532	0.974078	0.270491	0.478767	Up	Up
AT1G52250	257504_at	5					dynein light chain type 1 family protein	1.16308	0.0272552	0.753031	0.168208	0.433265	0.58208	0.843311	0.309905	0.341524	0.724093	Up
AT3G26230	257625_at	5					CYP71B24 (cytochrome P450, family 71, subfamily B, polypeptide 24); oxygen binding	0.629316	0.118956	1.07213	0.00468124	0.797216	0.0657608	0.354403	0.728432	-0.715596	0.116396		Up
AT3G25780	257644_at	5					AOC3 (ALLENE OXIDE CYCLASE 3)	0.77979	0.195645	1.4909	0.00586306	0.629863	0.384009	-0.0812498	0.987819	-0.590968	0.479945		Up
AT3G12830	257690_at	5					auxin-responsive family protein	1.17253	0.00134564	1.47939	0.000103538	0.755589	0.0631398	0.448735	0.525119	-0.349218	0.544924	Up	Up
AT3G18710	257748_at	5					U-box domain-containing protein	1.0975	0.00152231	0.640197	0.059665	-0.0794991	0.911796	0.377802	0.612225	-0.241664	0.692635	Up
AT3G18690	257751_at	5					MKS1 (MAP KINASE SUBSTRATE 1)	0.731045	0.00158603	1.35355	7.7332e-07	0.738653	0.00378729	0.116145	0.928319	-0.546824	0.0313207		Up
AT3G19380	258021_at	5					U-box domain-containing protein	0.619125	0.0279561	1.41044	8.05103e-06	0.325979	0.378181	-0.465331	0.285025	-0.2558	0.57746		Up
AT3G14620	258063_at	5					CYP72A8 (cytochrome P450, family 72, subfamily A, polypeptide 8); oxygen binding	0.780385	0.0162009	1.02767	0.00162036	0.569116	0.134553	0.321835	0.686042	-0.226595	0.697905		Up
AT3G15770	258262_at	5					similar to unknown protein [Arabidopsis thaliana] (TAIR:AT5G25360.1); similar to unknown [Populus trichocarpa] (GB:ABK94402.1)	1.06572	0.00021278	1.15281	8.01493e-05	0.245935	0.537876	0.158846	0.900093	-0.454717	0.182037	Up	Up
AT3G22370	258452_at	5					AOX1A (alternative oxidase 1A); alternative oxidase	0.748914	0.0196374	1.81853	1.52062e-06	0.966487	0.00677991	-0.103128	0.96852	-0.298072	0.568954		Up
AT3G04210	258537_at	5					disease resistance protein (TIR-NBS class), putative	1.44178	0.000893693	1.77077	8.72208e-05	0.994381	0.0356123	0.665391	0.328995	-0.545892	0.356758	Up	Up
AT3G04530	258570_at	5					PPCK2 (PHOSPHOENOLPYRUVATE CARBOXYLASE KINASE 2); kinase	1.14478	0.000490413	0.810433	0.0096727	0.217273	0.666451	0.55162	0.25018	0.0169299	0.986644	Up
AT3G03020	258608_at	5					unknown protein	1.08718	6.41053e-05	0.475646	0.0591006	-0.100362	0.835389	0.511175	0.150837	-0.147406	0.762266	Up
AT3G09480	258707_at	5					histone H2B, putative	1.05789	4.27967e-05	0.890143	0.000308813	0.0528167	0.916513	0.22056	0.728727	-0.0417386	0.946231	Up
AT3G10640	258915_at	5					VPS60.1	0.76506	0.00160257	1.25303	4.55297e-06	0.220364	0.522465	-0.267609	0.606169	-0.196125	0.62939		Up
AT3G09940	258941_at	5					ATMDAR3/MDHAR (MONODEHYDROASCORBATE REDUCTASE); monodehydroascorbate reductase (NADH)	1.17902	0.139942	1.18517	0.121288	0.594545	0.6015	0.588392	0.809465	0.166499	0.926376	Up
AT3G10190	259143_at	5					calmodulin, putative	0.699185	0.0130716	1.04111	0.000344511	0.799204	0.010442	0.457282	0.301641	-0.00850757	0.991883		Up
AT3G09020	259211_at	5					alpha 1,4-glycosyltransferase family protein / glycosyltransferase sugar-binding DXD motif-containing protein	1.13723	0.00286286	1.07092	0.00431712	0.104289	0.892116	0.170604	0.94301	-1.13815	0.00540202	Up	Up			Down
AT3G01290	259272_at	5					band 7 family protein	1.06708	0.00264839	0.929693	0.00742588	0.265608	0.624996	0.402998	0.59094	-0.382632	0.476725	Up
AT3G03790	259334_at	5					ankyrin repeat family protein / regulator of chromosome condensation (RCC1) family protein	0.431659	0.197698	1.03426	0.000813096	0.722804	0.0331303	0.120201	0.955056	0.132068	0.839636		Up
AT1G01560	259428_at	5					ATMPK11 (Arabidopsis thaliana MAP kinase 11); MAP kinase/ kinase	0.671492	0.242336	1.63966	0.00134468	0.809216	0.182297	-0.158948	0.969844	-0.182938	0.872578		Up
AT1G43910	259507_at	5					AAA-type ATPase family protein	-0.229233	0.674688	1.28436	0.000294897	0.873112	0.0217798	-0.640484	0.198766	0.496558	0.272678		Up
AT1G20510	259518_at	5					OPCL1 (OPC-8:0 COA LIGASE1); 4-coumarate-CoA ligase	1.15383	0.000122453	1.16509	0.000100948	0.154697	0.749796	0.14343	0.928535	-0.622978	0.0511817	Up	Up
AT1G77450	259705_at	5				C	ANAC032 (Arabidopsis NAC domain containing protein 32); transcription factor	0.894287	0.0380143	1.15364	0.00624228	-0.143836	0.862777	-0.403188	0.718818	-0.407126	0.554742		Up
AT1G71130	259750_at	5				AP2-EREBP	AP2 domain-containing transcription factor, putative	1.08795	1.44655e-06	1.49504	1.11232e-08	0.443632	0.0388086	0.0365385	0.98456	-0.0774671	0.854623	Up	Up
AT1G29690	259792_at	5					CAD1 (CONSTITUTIVELY ACTIVATED CELL DEATH 1)	1.19151	6.83295e-06	0.998891	6.88802e-05	-0.227199	0.494272	-0.0345786	0.987819	-0.135633	0.765075	Up
AT1G76360	259887_at	5					protein kinase, putative	1.04407	0.0109887	1.16068	0.00433148	0.443761	0.423527	0.32715	0.805656	-0.532458	0.351868	Up	Up
AT3G13080;AT1G71330	259937_s_at	5					[AT3G13080, ATMRP3 (Arabidopsis thaliana multidrug resistance-associated protein 3)];[AT1G71330, ATNAP5 (Arabidopsis thaliana non-intrinsic ABC protein 5)]	1.01356	0.000196234	1.39264	3.29181e-06	0.424383	0.167088	0.0453002	0.985309	0.0312433	0.966958	Up	Up
AT1G73805	260046_at	5					calmodulin binding	0.91161	0.0129158	2.09296	1.39392e-06	1.90249	2.81098e-05	0.72114	0.165599	-0.342974	0.565328		Up	Up
AT1G73805	260068_at	5					calmodulin binding	0.797597	0.0379534	1.98413	4.973e-06	1.60067	0.000292107	0.414136	0.627554	-0.237746	0.737828		Up	Up
AT1G70740	260206_at	5					protein kinase family protein	0.848918	0.00708507	1.05343	0.000963709	0.428698	0.275643	0.22419	0.846885	-0.184925	0.759278		Up
AT1G74440	260211_at	5					similar to unknown protein [Arabidopsis thaliana] (TAIR:AT1G18720.1); similar to unknown [Populus trichocarpa] (GB:ABK94463.1); similar to hypothetical protein [Vitis vinifera] (GB:CAN69808.1); contains InterPro domain Protein of unknown function DUF962 (InterPro:IPR009305)	0.703226	0.0468661	1.15571	0.00105345	1.12679	0.00388276	0.674304	0.176776	-0.258128	0.675368		Up	Up
AT1G74500	260230_at	5				bHLH	bHLH family protein	0.982886	0.000573451	1.23442	3.93578e-05	0.819015	0.00782451	0.567485	0.143584	0.0231463	0.977464		Up
AT1G68450	260261_at	5					VQ motif-containing protein	0.461896	0.1501	1.57738	4.22829e-06	1.43334	7.64671e-05	0.31785	0.642663	-0.203768	0.707812		Up	Up
AT1G80450	260276_at	5					VQ motif-containing protein	1.13555	2.10465e-05	1.14887	1.75463e-05	0.425272	0.133936	0.411959	0.265784	-0.556118	0.0399283	Up	Up
AT1G63840	260327_at	5				C3H	zinc finger (C3HC4-type RING finger) family protein	1.49034	1.96159e-06	1.13863	7.45196e-05	0.533669	0.0831302	0.885379	0.0086329	0.0799933	0.89579	Up	Up
AT1G69680	260397_at	5					similar to unknown [Populus trichocarpa] (GB:ABK93471.1); contains InterPro domain Mog1/PsbP/DUF1795, alpha/beta/alpha sandwich (InterPro:IPR016124); contains InterPro domain Mog1/PsbP, alpha/beta/alpha sandwich (InterPro:IPR016123); contains InterPro domain Ran-interacting Mog1 protein (InterPro:IPR007681)	1.12874	3.18592e-05	1.10378	4.05586e-05	0.0720516	0.885239	0.0970113	0.955983	0.0561176	0.925492	Up	Up
AT1G11050	260477_at	5					protein kinase family protein	1.5303	2.90713e-07	1.41733	9.73575e-07	0.290611	0.358192	0.403579	0.28319	-0.603223	0.0252101	Up	Up
AT1G28480	261443_at	5					GRX480; thiol-disulfide exchange intermediate	0.854294	0.0679281	1.68523	0.000344291	0.978669	0.0573226	0.147734	0.968061	0.0419564	0.975581		Up
AT1G14370	261526_at	5					APK2A (PROTEIN KINASE 2A); kinase	1.05692	0.00104026	1.42601	3.31326e-05	0.726009	0.0394141	0.356916	0.600485	-0.565514	0.137433	Up	Up
AT1G63530	261545_at	5					similar to hydroxyproline-rich glycoprotein family protein [Arabidopsis thaliana] (TAIR:AT1G63540.1); similar to unnamed protein product [Vitis vinifera] (GB:CAO62858.1)	1.23516	0.00168052	1.11494	0.00379763	0.319563	0.582838	0.43978	0.598342	0.156208	0.854623	Up	Up
AT1G27770	261650_at	5					ACA1 (autoinhibited Ca2+ -ATPase 1); calcium-transporting ATPase/ calmodulin binding	0.888754	0.00150916	1.10342	0.000141926	0.399133	0.238148	0.184472	0.865851	-0.339004	0.389395		Up
AT1G47400	261684_at	5					similar to unknown protein [Arabidopsis thaliana] (TAIR:AT1G47395.1)	1.23541	0.0225465	1.56399	0.00358326	0.275527	0.771364	-0.0530554	0.992805	-0.334676	0.742353	Up	Up
AT1G18380	261719_at	5					Identical to Uncharacterized protein At1g18380 precursor [Arabidopsis Thaliana] (GB:Q5BQ05;GB:Q5Q0G6;GB:Q8RX30;GB:Q9LPQ6); similar to unknown protein [Arabidopsis thaliana] (TAIR:AT1G67025.1); similar to unnamed protein product [Vitis vinifera] (GB:CAO68096.1)	1.10786	0.00161255	1.03359	0.00273638	0.214548	0.706457	0.288822	0.78332	-0.456288	0.342438	Up	Up
AT1G76070	261748_at	5					Identical to Uncharacterized protein At1g76070 [Arabidopsis Thaliana] (GB:Q9SGS5;GB:Q8LAC9;GB:Q9LQR1); similar to unknown protein [Arabidopsis thaliana] (TAIR:AT1G20310.1); similar to hypothetical protein [Vitis vinifera] (GB:CAN83887.1)	0.733751	0.00711411	1.16416	6.65319e-05	0.636112	0.0364947	0.205705	0.827085	-0.252063	0.572243		Up
AT1G30500	261803_at	5				CCAAT	CCAAT-binding transcription factor (CBF-B/NF-YA) family protein	0.69582	0.0282487	1.10902	0.000590404	0.412546	0.301421	-0.000652383	0.999693	-0.304506	0.549717		Up
AT1G08310	261814_at	5					esterase/lipase/thioesterase family protein	1.17879	0.000124733	1.78775	4.11195e-07	0.428438	0.224262	-0.180528	0.88353	0.267861	0.570826	Up	Up
AT1G22510	261938_at	5				C3H	zinc finger (C3HC4-type RING finger) family protein	1.00059	2.36717e-06	0.796324	5.21195e-05	0.0674991	0.847988	0.271768	0.375373	-0.103577	0.769532	Up
AT1G56150	262092_at	5					auxin-responsive family protein	0.764812	0.017395	1.22795	0.000240315	1.066	0.00317596	0.60287	0.197053	-0.0154805	0.988293		Up	Up
AT1G59660	262124_at	5					nucleoporin family protein	1.32522	0.000348254	1.28198	0.000464154	0.130909	0.84876	0.174157	0.933057	0.0464161	0.96493	Up	Up
AT1G78080	262135_at	5				AP2-EREBP	RAP2.4 (related to AP2 4); DNA binding / transcription factor	1.13823	5.86664e-06	1.2169	2.43595e-06	0.243687	0.412716	0.165025	0.831161	-0.740519	0.00210641	Up	Up
AT1G75020	262165_at	5					LPAT4; acyltransferase	1.36735	1.26721e-07	1.35949	1.43532e-07	0.366921	0.12606	0.374787	0.216876	-0.20573	0.527791	Up	Up
AT1G77890	262183_at	5					similar to unknown protein [Arabidopsis thaliana] (TAIR:AT4G08540.1); similar to unnamed protein product [Vitis vinifera] (GB:CAO61775.1); contains domain PTHR21297 (PTHR21297)	1.1704	1.21994e-05	1.5771	1.59172e-07	0.437649	0.116223	0.0309481	0.989818	-0.316923	0.342438	Up	Up
AT1G11260	262456_at	5					STP1 (SUGAR TRANSPORTER 1); carbohydrate transmembrane transporter/ sugar:hydrogen ion symporter	1.08317	3.07112e-06	0.452132	0.0225097	0.052867	0.898593	0.683905	0.00680614	0.0860309	0.844163	Up
AT1G15100	262590_at	5				C3H	RHA2A (RING-H2 finger A2A); protein binding / zinc ion binding	0.79353	1.50047e-05	1.06183	2.25295e-07	-0.0182125	0.963578	-0.286508	0.25018	-0.359049	0.0547699		Up
AT1G14200	262656_at	5				C3H	zinc finger (C3HC4-type RING finger) family protein	1.0551	1.39082e-05	1.10627	7.17456e-06	0.167009	0.619234	0.11584	0.919059	-0.15003	0.705028	Up	Up
AT1G21000	262803_at	5				PLATZ	zinc-binding family protein	0.911667	3.51256e-05	1.09339	3.03921e-06	0.201891	0.476517	0.0201729	0.992805	-0.284472	0.295293		Up
AT1G14870;AT1G14880	262832_s_at	5					[AT1G14870, Identical to Uncharacterized protein At1g14870 [Arabidopsis Thaliana] (GB:Q9LQU4); similar to unknown protein [Arabidopsis thaliana] (TAIR:AT5G35525.1); similar to unnamed protein product [Vitis vinifera] (GB:CAO42338.1); contains InterPro domain Aspartic acid and asparagine hydroxylation site (InterPro:IPR000152); contains InterPro domain Protein of unknown function Cys-rich (InterPr…	1.1865	0.00114278	1.12262	0.00177103	0.581111	0.172185	0.644993	0.225801	-0.517185	0.274987	Up	Up
AT1G64980	262868_at	5					similar to unnamed protein product [Vitis vinifera] (GB:CAO62125.1); contains domain SSF53448 (SSF53448)	0.571343	0.0146707	1.25219	3.60836e-06	0.490069	0.0645964	-0.190775	0.796017	0.254304	0.477951		Up
AT1G23390	262986_at	5					kelch repeat-containing F-box family protein	1.25224	6.89482e-07	0.894817	6.99653e-05	0.267823	0.319592	0.625247	0.0199378	-0.0408866	0.938251	Up
AT2G20500	263370_at	5					unknown protein	1.02072	0.000622767	1.04625	0.000448262	-0.0316485	0.96423	-0.0571847	0.984455	-0.320207	0.465009	Up	Up
AT2G46450	263777_at	5					ATCNGC12 (cyclic nucleotide gated channel 12); cyclic nucleotide binding / ion channel	0.904049	0.00264518	1.22816	0.000102232	-0.120834	0.830569	-0.444949	0.373112	-0.340802	0.441963		Up
AT2G24600	263800_at	5					ankyrin repeat family protein	1.19365	0.00349134	1.0945	0.00636483	0.474862	0.374225	0.574018	0.420776	-0.787301	0.0986483	Up	Up
AT2G04460	263851_at	5					transposable element gene	0.738105	0.00233132	2.07978	1.78726e-09	1.02747	0.00024566	-0.31421	0.486682	-0.0688763	0.899926		Up	Up
AT2G22500	264000_at	5					mitochondrial substrate carrier family protein	0.380135	0.480817	1.03194	0.0102593	0.386583	0.506936	-0.265226	0.873138	-1.34703	0.00232666					Down
AT2G21185	264022_at	5					unknown protein	1.17061	0.000105162	1.39406	1.04657e-05	-0.0275835	0.967799	-0.25103	0.75356	0.00716885	0.992816	Up	Up
AT2G03760	264042_at	5					ST (steroid sulfotransferase); sulfotransferase	1.0174	0.00233748	1.72995	4.81075e-06	0.607335	0.113747	-0.105214	0.96852	-0.314226	0.557885	Up	Up
AT2G25200	264379_at	5					similar to unknown protein [Arabidopsis thaliana] (TAIR:AT5G11000.1); similar to unnamed protein product [Vitis vinifera] (GB:CAO44287.1); contains InterPro domain Protein of unknown function DUF868, plant (InterPro:IPR008586)	1.08091	0.00364409	0.912909	0.0122333	0.488386	0.294152	0.656387	0.23533	-0.153358	0.84927	Up
AT1G10340	264434_at	5					ankyrin repeat family protein	1.17599	0.0254335	0.912884	0.0840633	0.346246	0.682192	0.609349	0.581127	-0.410161	0.651161	Up
AT1G30820	264529_at	5					CTP synthase, putative / UTP--ammonia ligase, putative	1.09866	0.000794738	0.150709	0.745751	0.134969	0.82147	1.08292	0.00683341	0.254805	0.642448	Up			Up
AT1G05340	264580_at	5					similar to unknown protein [Arabidopsis thaliana] (TAIR:AT2G32210.1)	1.12453	0.0181954	1.16419	0.0129683	0.675681	0.24967	0.636024	0.467571	-0.2861	0.751711	Up
AT1G70000	264692_at	5				MYB-related	DNA-binding family protein	1.11257	2.27991e-07	1.17408	1.04204e-07	0.0431099	0.905528	-0.0183993	0.992594	0.0144702	0.977464	Up	Up
AT2G17880	264788_at	5					DNAJ heat shock protein, putative	1.16348	0.00101303	0.382894	0.322836	0.253069	0.638695	1.03365	0.0195002	0.00602688	0.99457	Up
AT1G61260	264879_at	5					similar to unknown protein [Arabidopsis thaliana] (TAIR:AT1G11220.1); similar to unknown [Populus trichocarpa] (GB:ABK92540.1); contains InterPro domain Protein of unknown function DUF761, plant (InterPro:IPR008480)	1.08584	4.19946e-05	1.33619	2.57479e-06	-0.0474944	0.928427	-0.297846	0.544041	-0.43556	0.139524	Up	Up
AT1G03850	265067_at	5					glutaredoxin family protein	1.55818	6.07855e-06	1.03954	0.000773636	0.0978213	0.871286	0.616461	0.149557	0.135912	0.833629	Up	Up
AT1G55450	265075_at	5					embryo-abundant protein-related	0.999832	0.000375815	1.42268	4.47046e-06	0.352885	0.302955	-0.0699633	0.977473	-0.465196	0.15865		Up
AT2G18210	265327_at	5					similar to unknown protein [Arabidopsis thaliana] (TAIR:AT4G36500.1); similar to hypothetical protein [Thellungiella halophila] (GB:ABB45855.1)	1.29564	4.00501e-05	2.47082	2.38922e-09	1.232	0.00026568	0.0568298	0.984455	-0.45313	0.221458	Up	Up	Up
AT2G28270	265543_at	5					DC1 domain-containing protein	0.798375	0.00546026	1.4595	6.84518e-06	0.865204	0.00677991	0.20408	0.846787	-0.0631295	0.927829		Up
AT2G20142	265597_at	5					transmembrane receptor	0.923473	0.140675	1.64588	0.00465274	0.887793	0.212318	0.165385	0.971845	-1.21144	0.0733875		Up
AT2G27310	265620_at	5					F-box family protein	1.27193	1.50724e-05	1.06245	0.000137648	-0.031383	0.96049	0.178102	0.864356	-0.47063	0.141113	Up	Up
AT2G32140	265723_at	5					transmembrane receptor	0.387523	0.470023	1.45345	0.000524227	1.29777	0.00449983	0.231848	0.904562	-0.507033	0.385687		Up	Up
AT2G35710	265841_at	5					glycogenin glucosyltransferase (glycogenin)-related	1.02141	0.00715027	1.1492	0.00243209	0.160514	0.82152	0.0327257	0.993717	-0.48835	0.357912	Up	Up
AT2G37430	266010_at	5				C2H2	zinc finger (C2H2 type) family protein (ZAT11)	0.823053	0.153474	2.08518	0.000195022	1.38713	0.0197565	0.125006	0.980636	-1.98729	0.000692937		Up			Down
AT2G05940	266037_at	5					protein kinase, putative	1.13897	0.000145901	1.32922	2.02238e-05	0.600669	0.0603933	0.410427	0.399917	-0.00871053	0.991883	Up	Up
AT3G54700;AT2G38940	266184_s_at	5					[AT3G54700, carbohydrate transmembrane transporter/ phosphate transmembrane transporter/ sugar:hydrogen ion symporter];[AT2G38940, ATPT2 (PHOSPHATE TRANSPORTER 2); carbohydrate transmembrane transporter/ phosphate transmembrane transporter/ sugar:hydrogen ion symporter]	-0.160152	0.793958	1.36364	0.000101552	0.816374	0.0269044	-0.707415	0.119554	0.445461	0.328383		Up
AT2G27830	266259_at	5					similar to pentatricopeptide (PPR) repeat-containing protein [Arabidopsis thaliana] (TAIR:AT4G22760.1); similar to hypothetical protein [Catharanthus roseus] (GB:CAC09928.1)	1.27177	3.51374e-08	1.35834	1.32102e-08	0.865782	5.78626e-05	0.779218	0.000582101	-0.342684	0.0980312	Up	Up
AT2G29320	266291_at	5					tropinone reductase, putative / tropine dehydrogenase, putative	0.654886	0.0279838	1.03569	0.000631321	-0.0953254	0.871483	-0.476126	0.311167	-0.153126	0.797628		Up
AT2G29500	266294_at	5					17.6 kDa class I small heat shock protein (HSP17.6B-CI)	1.03711	0.373568	1.08462	0.302886	-0.136726	0.949437	-0.184236	0.984489	0.0675485	0.980898	Up
AT2G41410	266371_at	5					calmodulin, putative	0.839956	0.000292619	1.09956	9.94619e-06	0.759909	0.00236562	0.500307	0.097558	-0.561174	0.022818		Up
AT2G41260	266393_at	5					M17	0.0291396	0.985222	1.8786	0.000477812	1.50391	0.00958917	-0.345546	0.868938	-0.0867736	0.950434		Up	Up
AT2G38740	266413_at	5					haloacid dehalogenase-like hydrolase family protein	0.537438	0.0434629	1.06675	0.000122696	0.207307	0.605373	-0.322	0.540979	-0.393028	0.251429		Up
AT2G43290	266447_at	5					MSS3 (MULTICOPY SUPPRESSORS OF SNF4 DEFICIENCY IN YEAST 3); calcium ion binding	0.51174	0.140105	1.07452	0.00106136	0.385041	0.364989	-0.177735	0.91356	-0.942219	0.00682826		Up
AT4G16540;AT2G03020	266772_s_at	5					[AT4G16540, heat shock protein-related];[AT2G03020, heat shock protein-related]	1.09901	0.000209353	1.22818	5.26744e-05	0.129535	0.800978	0.000368235	0.999802	-0.0020525	0.998241	Up	Up
AT2G30250	267246_at	5				WRKY	WRKY25 (WRKY DNA-binding protein 25); transcription factor	1.40749	3.4577e-05	1.56233	8.37531e-06	0.375522	0.354756	0.220679	0.848766	-0.106183	0.87931	Up	Up
AT2G23680	267288_at	5					stress-responsive protein, putative	1.00522	0.00297698	1.48677	4.22847e-05	0.414965	0.33948	-0.0665932	0.984455	-0.316402	0.560378	Up	Up
AT2G23810	267293_at	5					TET8 (TETRASPANIN8)	1.27194	3.97049e-06	1.49051	4.05738e-07	0.638829	0.0170095	0.420262	0.244773	-0.421305	0.147798	Up	Up
AT2G33710	267451_at	5				AP2-EREBP	AP2 domain-containing transcription factor family protein	0.786722	0.0125407	1.14148	0.00042716	0.638706	0.0751625	0.283953	0.745251	0.138796	0.837614		Up
AT2G39660	267624_at	5					BIK1 (BOTRYTIS-INDUCED KINASE1); kinase	0.917504	0.00155361	1.10919	0.000198182	0.277693	0.491567	0.0860068	0.971845	-0.293866	0.512043		Up
AT2G40940	245098_at	6					ERS1 (ETHYLENE RESPONSE SENSOR 1); receptor	-1.25846	6.40374e-07	-1.60988	1.42563e-08	-0.0768676	0.849788	0.274562	0.488906	-0.0638141	0.894056	Down	Down
AT2G47440	245176_at	6					DNAJ heat shock N-terminal domain-containing protein	-1.44745	1.73565e-06	-1.56057	6.09524e-07	0.20491	0.603376	0.318031	0.538882	0.156329	0.749976	Down	Down
AT5G28300	245861_at	6				Trihelix	trihelix DNA-binding protein, putative	-2.16123	1.10367e-07	-2.07813	2.10291e-07	-0.14884	0.799141	-0.231945	0.841683	-0.19669	0.745461	Down	Down
AT5G13180	245987_at	6				C	ANAC083 (Arabidopsis NAC domain containing protein 83); transcription factor	-1.40286	2.75385e-07	-1.31247	8.08995e-07	-0.0880298	0.835417	-0.178426	0.801655	-0.455266	0.0747938	Down	Down
AT4G37160	246229_at	6					SKS15 (SKU5 Similar 15); copper ion binding	-1.24982	0.00690025	-1.92857	8.82502e-05	0.645017	0.260069	1.32376	0.0256753	0.13507	0.896865	Down	Down
AT5G15410	246510_at	6					DND1 (DEFENSE NO DEATH 1); calcium channel/ calmodulin binding / cation channel/ cyclic nucleotide binding / inward rectifier potassium channel	-1.42394	3.18741e-07	-1.77284	1.05225e-08	-0.164708	0.64148	0.184195	0.797685	0.0529369	0.922625	Down	Down
AT5G35190	246652_at	6					proline-rich extensin-like family protein	-0.902592	0.0513871	-1.50941	0.00104786	0.341827	0.627227	0.948645	0.134468	-0.0332576	0.980457		Down
AT5G67400	246991_at	6					peroxidase 73 (PER73) (P73) (PRXR11)	-1.61572	5.20001e-07	-1.52291	1.35054e-06	0.651365	0.0280524	0.558551	0.129122	0.0428079	0.951884	Down	Down
AT5G65630	247147_at	6					GTE7 (GLOBAL TRANSCRIPTION FACTOR GROUP E 7); DNA binding	-1.67335	3.79583e-08	-1.99836	2.1578e-09	-0.325329	0.26055	-0.000323578	0.999802	0.124265	0.790357	Down	Down
AT5G62920	247406_at	6				Orphans	ARR6 (RESPONSE REGULATOR 6); transcription regulator/ two-component response regulator	-1.66382	1.41508e-06	-1.64407	1.83316e-06	-0.278949	0.505563	-0.298702	0.671291	-0.619208	0.0655974	Down	Down
AT5G61570	247533_at	6					protein kinase family protein	-1.39527	2.37664e-08	-1.36373	3.59364e-08	-0.109299	0.731824	-0.140842	0.831161	-0.279023	0.261403	Down	Down
AT5G61160	247573_at	6					AACT1 (ANTHOCYANIN 5-AROMATIC ACYLTRANSFERASE 1); transferase	-0.547529	0.331625	-1.5738	0.000988221	0.191696	0.83009	1.21796	0.0508916	-1.52227	0.00271789		Down			Down
AT5G60890	247600_at	6				MYB	ATMYB34/ATR1/MYB34 (ALTERED TRYPTOPHAN REGULATION, MYB DOMAIN PROTEIN 34); DNA binding / kinase/ transcription activator/ transcription factor	-2.38067	1.26721e-07	-1.70793	1.6056e-05	0.266826	0.629674	-0.405918	0.598019	-0.121381	0.879619	Down	Down
AT5G58900	247768_at	6				MYB	myb family transcription factor	-1.77735	8.19385e-07	-2.24052	2.31594e-08	-0.49933	0.163583	-0.0361592	0.990699	-0.306347	0.521234	Down	Down
AT5G57760	247878_at	6					unknown protein	-2.31076	2.37664e-08	-2.36746	1.68512e-08	-0.118102	0.843677	-0.0614028	0.984455	-0.572083	0.124553	Down	Down
AT5G57540	247914_at	6					xyloglucan:xyloglucosyl transferase, putative / xyloglucan endotransglycosylase, putative / endo-xyloglucan transferase, putative	-1.15676	3.72336e-05	-1.50739	9.63342e-07	-0.0183955	0.975906	0.332237	0.499916	-0.0517583	0.934405	Down	Down
AT5G55050	248118_at	6					GDSL-motif lipase/hydrolase family protein	-1.57046	4.66682e-06	-1.45452	1.33703e-05	0.0758568	0.903711	-0.0400765	0.989644	-0.077059	0.913516	Down	Down
AT5G46330	248895_at	6					FLS2 (FLAGELLIN-SENSITIVE 2); ATP binding / kinase/ protein binding / protein serine/threonine kinase/ transmembrane receptor protein serine/threonine kinase	-2.65654	3.90636e-10	-2.6212	6.24715e-10	0.307971	0.418244	0.272632	0.704677	-0.217102	0.660059	Down	Down
AT5G45700	248963_at	6					NLI interacting factor (NIF) family protein	-1.38385	0.00024032	-1.48502	0.000100523	-0.121444	0.86267	-0.0202761	0.995792	0.189869	0.792886	Down	Down
AT5G44680	249008_at	6					methyladenine glycosylase family protein	-1.50315	5.52181e-07	-2.31284	6.15459e-10	-0.849868	0.00237332	-0.0401757	0.98591	0.0157755	0.983297	Down	Down
AT5G44350	249042_at	6					ethylene-responsive nuclear protein -related	-1.25039	4.19946e-05	-1.26508	3.49324e-05	0.637849	0.0427406	0.652534	0.0839379	0.054873	0.937692	Down	Down
AT5G43020	249184_at	6					leucine-rich repeat transmembrane protein kinase, putative	-1.44504	9.74416e-06	-1.36265	2.1422e-05	0.162284	0.745256	0.0798986	0.974078	0.0854551	0.896597	Down	Down
AT5G39610	249467_at	6				C	ANAC092/ATNAC2/ATNAC6 (Arabidopsis NAC domain containing protein 92); protein heterodimerization/ protein homodimerization/ transcription factor	-1.44654	0.002245	-1.65628	0.000552739	0.301269	0.692806	0.511009	0.625209	-0.872671	0.117946	Down	Down
AT5G39080	249493_at	6					transferase family protein	-1.19606	1.39333e-07	-1.68222	6.15459e-10	-0.263015	0.235868	0.22314	0.534376	-0.240046	0.33874	Down	Down
AT5G24570	249750_at	6					unknown protein	-1.74203	4.92142e-09	-1.50157	6.07837e-08	0.792327	0.00113417	0.551865	0.0514804	0.0307547	0.95838	Down	Down
AT5G22410	249934_at	6					peroxidase, putative	-1.63537	2.35381e-06	-2.29592	1.32452e-08	-0.286635	0.500639	0.373919	0.522699	0.155252	0.795303	Down	Down
AT5G10120	250468_at	6				EIL	ethylene insensitive 3 family protein	-1.61884	2.04508e-07	-1.59626	2.6666e-07	0.479395	0.0970312	0.456818	0.219084	0.0244591	0.973262	Down	Down
AT5G07000	250657_at	6					sulfotransferase family protein	-1.471	0.000191846	-1.45068	0.000208259	-0.223758	0.72045	-0.244081	0.872988	-0.358132	0.553553	Down	Down
AT5G05160	250820_at	6					leucine-rich repeat transmembrane protein kinase, putative	-1.70194	1.09047e-07	-1.50132	7.7332e-07	-0.0276765	0.964158	-0.228288	0.744883	0.308275	0.395756	Down	Down
AT5G04530	250891_at	6					beta-ketoacyl-CoA synthase family protein	-1.93883	2.66756e-05	-1.67096	0.000155014	0.095531	0.913974	-0.172336	0.952718	0.167434	0.856238	Down	Down
AT5G02760	251017_at	6					protein phosphatase 2C family protein / PP2C family protein	-1.90475	3.53108e-07	-2.32941	1.5252e-08	-0.781588	0.0217284	-0.356931	0.577667	-0.779435	0.0212136	Down	Down
AT5G01840	251062_at	6				OFP	ATOFP1/OFP1 (ARABIDOPSIS THALIANA OVATE FAMILY PROTEIN 1); protein binding / transcription repressor	-0.867904	0.000813707	-1.5752	3.71298e-07	0.0551147	0.918238	0.762413	0.0181168	0.365556	0.274987		Down
AT5G01210	251144_at	6					transferase family protein	-1.1877	0.0106989	-1.61885	0.000646258	-0.278575	0.719536	0.152573	0.967603	0.246942	0.790839	Down	Down
AT3G62680	251226_at	6					PRP3 (PROLINE-RICH PROTEIN 3); structural constituent of cell wall	-1.37797	0.000266568	-1.8126	8.37531e-06	0.0146731	0.986765	0.449303	0.529078	0.0830987	0.924379	Down	Down
AT3G53250	251977_at	6					auxin-responsive family protein	-2.80032	1.09302e-11	-2.61423	6.43365e-11	-0.207533	0.564651	-0.393626	0.304383	-0.0729716	0.89477	Down	Down
AT3G49960	252238_at	6					peroxidase, putative	-1.2824	9.24267e-08	-1.52685	5.73903e-09	0.395086	0.0639201	0.639535	0.00680614	0.111439	0.756651	Down	Down
AT3G44990	252607_at	6					XTR8 (xyloglucan:xyloglucosyl transferase 8); hydrolase, acting on glycosyl bonds	-1.99496	3.01008e-08	-1.36521	9.2326e-06	0.31003	0.395255	-0.319726	0.577778	0.0685161	0.914793	Down	Down
AT4G30170	253667_at	6					peroxidase, putative	-1.58903	7.50211e-07	-1.41933	4.22558e-06	0.81099	0.00677991	0.641299	0.0739215	0.0380958	0.958876	Down	Down
AT4G25250	254056_at	6					invertase/pectin methylesterase inhibitor family protein	-1.50183	5.6691e-06	-2.1879	1.8975e-08	0.0464076	0.943645	0.732482	0.0585348	0.0832575	0.901035	Down	Down
AT4G20270	254515_at	6					BAM3 (big apical meristem 3); ATP binding / protein serine/threonine kinase	-1.80497	1.03001e-06	-1.50959	1.32975e-05	0.0139352	0.985117	-0.281441	0.744883	0.113038	0.871993	Down	Down
AT4G12510;AT4G12520	254820_s_at	6					[AT4G12510, protease inhibitor/seed storage/lipid transfer protein (LTP) family protein];[AT4G12520, protease inhibitor/seed storage/lipid transfer protein (LTP) family protein]	-2.06145	1.96102e-05	-2.22609	6.79376e-06	-0.140287	0.871859	0.0243526	0.995792	0.0454833	0.972271	Down	Down
AT4G04970	255281_at	6					ATGSL1 (GLUCAN SYNTHASE LIKE-1); 1,3-beta-glucan synthase/ transferase, transferring glycosyl groups	-1.67887	5.17781e-09	-1.57141	1.63846e-08	0.196228	0.508195	0.0887695	0.9482	0.159881	0.658471	Down	Down
AT4G02270	255516_at	6					pollen Ole e 1 allergen and extensin family protein	-1.46017	1.19971e-06	-1.66859	1.70043e-07	0.306672	0.35508	0.515094	0.15091	0.0469765	0.942799	Down	Down
AT1G19900	255814_at	6					glyoxal oxidase-related	-1.35104	3.72994e-08	-2.11757	2.86618e-11	0.519937	0.0124992	1.28647	2.6437e-06	0.142129	0.666103	Down	Down		Up
AT3G12560	256281_at	6				MYB-Related	TRFL9 (TRF-LIKE 9); DNA binding	-1.38887	1.30007e-08	-1.58349	1.58991e-09	-0.255987	0.252647	-0.0613727	0.966036	0.112947	0.739725	Down	Down
AT1G54970	256352_at	6					ATPRP1 (PROLINE-RICH PROTEIN 1); structural constituent of cell wall	-1.35614	0.000114165	-1.68415	6.60397e-06	0.326219	0.482572	0.654225	0.162314	0.0146744	0.988293	Down	Down
AT3G30180	256598_at	6					BR6OX2/CYP85A2 (BRASSINOSTEROID-6-OXIDASE 2); monooxygenase/ oxygen binding	-1.45998	3.40869e-05	-1.47131	2.97122e-05	0.0314455	0.967799	0.0427773	0.989699	0.159168	0.80907	Down	Down
AT3G28040	257297_at	6					leucine-rich repeat transmembrane protein kinase, putative	-1.98596	1.10633e-11	-1.99947	1.72054e-11	-0.234169	0.279434	-0.220667	0.508524	0.147427	0.611425	Down	Down
AT1G08430	257481_at	6					ALMT1/ATALMT1 (AL-ACTIVATED MALATE TRANSPORTER 1); malate transmembrane transporter/	-2.04443	1.18102e-07	-1.38186	3.27113e-05	2.10043	4.97739e-07	1.43786	0.000308867	-0.0106225	0.990805	Down	Down	Up	Up
AT3G16560	258437_at	6					protein phosphatase 2C-related / PP2C-related	-1.57566	1.89837e-07	-1.81812	1.94965e-08	-0.284175	0.37409	-0.0417131	0.985514	-0.0359801	0.956103	Down	Down
AT3G06070	258468_at	6					similar to unknown protein [Arabidopsis thaliana] (TAIR:AT5G19190.1); similar to unnamed protein product [Vitis vinifera] (GB:CAO71112.1)	-2.22606	5.14457e-06	-2.01475	2.00847e-05	0.523323	0.346484	0.312016	0.84032	-0.107823	0.9142	Down	Down
AT3G09580	258708_at	6					amine oxidase family protein	-1.51005	2.86558e-09	-1.55615	1.87234e-09	0.278589	0.199138	0.324686	0.225951	-0.0154729	0.976849	Down	Down
AT3G10710	258765_at	6					pectinesterase family protein	-1.44532	2.40055e-07	-2.05043	8.34782e-10	-0.216918	0.501428	0.388187	0.258485	0.0276097	0.96667	Down	Down
AT1G12560	259525_at	6					ATEXPA7 (ARABIDOPSIS THALIANA EXPANSIN A7)	-1.1469	2.80836e-05	-1.38315	2.17561e-06	0.432105	0.141117	0.668352	0.040528	-0.132389	0.791381	Down	Down
AT1G73830	260070_at	6				bHLH	BEE3 (BR ENHANCED EXPRESSION 3); DNA binding / transcription factor	-2.13183	9.47545e-07	-2.54369	6.79726e-08	-0.0650263	0.936579	0.346834	0.716917	0.0325376	0.976387	Down	Down
AT2G41820	260494_at	6					leucine-rich repeat transmembrane protein kinase, putative	-1.45534	0.000366571	-1.33033	0.000854735	0.143823	0.849564	0.0188069	0.996189	0.0180789	0.988293	Down	Down
AT2G41700	260496_at	6					ATPase, coupled to transmembrane movement of substances / amino acid transmembrane transporter	-1.26905	6.44738e-06	-1.41792	1.42409e-06	-0.135007	0.753225	0.0138551	0.995792	-0.332895	0.331812	Down	Down
AT1G48930	260758_at	6					ATGH9C1 (ARABIDOPSIS THALIANA GLYCOSYL HYDROLASE 9C1); hydrolase, hydrolyzing O-glycosyl compounds	-1.16375	5.08521e-05	-1.83577	7.35009e-08	-0.245381	0.52198	0.426634	0.311109	-0.223677	0.617907	Down	Down
AT1G06160	260783_at	6				AP2-EREBP	ethylene-responsive factor, putative	-1.02555	0.00182284	-1.34223	9.86026e-05	0.862497	0.01692	1.17917	0.00395518	-0.634819	0.0948908	Down	Down		Up
AT1G21910	260856_at	6				AP2-EREBP	AP2 domain-containing transcription factor family protein	-1.10415	0.0727892	-1.926	0.00137688	-0.28528	0.792232	0.536569	0.748536	0.128913	0.928666	Down	Down
AT1G62980	261099_at	6					ATEXPA18 (ARABIDOPSIS THALIANA EXPANSIN A18)	-1.6363	1.95842e-08	-1.68967	1.25074e-08	0.231559	0.439367	0.284929	0.490844	-0.16422	0.669232	Down	Down
AT1G34510	261157_at	6					peroxidase, putative	-1.948	4.78129e-05	-2.96405	1.18934e-07	0.235233	0.759326	1.25129	0.027777	-0.123809	0.903675	Down	Down
AT1G44800	261335_at	6					nodulin MtN21 family protein	-1.72072	9.11231e-05	-1.12013	0.00586663	0.474635	0.382309	-0.125951	0.971439	0.19635	0.816454	Down	Down
AT1G05380	261383_at	6				PHD	DNA binding	-1.412	1.71668e-07	-1.42815	1.49465e-07	0.205906	0.504709	0.222054	0.666003	-0.0314385	0.957348	Down	Down
AT1G28440	261498_at	6					HSL1 (HAESA-LIKE 1); ATP binding / kinase/ protein serine/threonine kinase	-1.69591	3.05294e-10	-1.76296	2.31764e-10	-0.000521203	0.998898	0.0665352	0.958922	-0.193431	0.47615	Down	Down
AT1G08280	261813_at	6					glycosyl transferase family 29 protein / sialyltransferase family protein	-2.02619	3.07296e-11	-1.84751	2.45609e-10	-0.141061	0.626743	-0.319738	0.264703	0.0105115	0.98611	Down	Down
AT1G64640	261975_at	6					plastocyanin-like domain-containing protein	-1.25798	0.00461709	-1.766	0.000147153	-0.46255	0.44798	0.0454677	0.992805	0.397686	0.585268	Down	Down
AT2G16500	263241_at	6					ADC1 (ARGININE DECARBOXYLASE 1)	-1.28628	4.66682e-06	-1.54986	3.17394e-07	-0.0945112	0.84096	0.169072	0.857251	-0.309602	0.373443	Down	Down
AT2G17230	263421_at	6					phosphate-responsive 1 family protein	-1.87733	3.47177e-08	-2.09659	6.26972e-09	0.277901	0.432838	0.497161	0.184933	0.482842	0.119618	Down	Down
AT2G25250	263613_at	6					similar to unknown protein [Arabidopsis thaliana] (TAIR:AT4G32020.1)	-1.30914	6.32166e-07	-2.06157	5.22686e-10	-0.579527	0.0170735	0.172902	0.807864	-0.321147	0.264229	Down	Down
AT1G62030	264310_at	6					DC1 domain-containing protein	-1.54689	1.2788e-07	-1.74198	1.93406e-08	-0.142741	0.709491	0.0523514	0.981342	-0.0936784	0.854623	Down	Down
AT1G05250;AT1G05240	264567_s_at	6					[AT1G05250, peroxidase, putative];[AT1G05240, peroxidase, putative]	-1.51153	5.21883e-08	-2.11203	2.45609e-10	0.0413551	0.929216	0.641857	0.0192794	-0.105183	0.810811	Down	Down
AT1G23030	264770_at	6					armadillo/beta-catenin repeat family protein / U-box domain-containing protein	-1.73271	7.52121e-09	-1.72839	8.4226e-09	-0.13061	0.720435	-0.134932	0.88596	0.502937	0.0397569	Down	Down
AT1G23080	264900_at	6					PIN7 (PIN-FORMED 7); auxin:hydrogen symporter/ transporter	-1.83176	5.01835e-09	-1.651	2.86669e-08	-0.144498	0.694602	-0.325256	0.405379	-0.369946	0.190787	Down	Down
AT1G03820	265083_at	6					similar to E6-4 [Gossypium hirsutum] (GB:AAY43793.1); similar to E6-3 [Gossypium hirsutum] (GB:AAY43792.1); similar to E6 (GB:AAB03081.1)	-1.88778	2.40055e-07	-1.5625	4.15729e-06	-0.317925	0.427717	-0.643201	0.111125	-0.0123756	0.988293	Down	Down
AT1G30870	265102_at	6					cationic peroxidase, putative	-1.87859	1.24553e-07	-2.26764	6.29825e-09	0.0898217	0.872246	0.478866	0.266355	0.0619357	0.928003	Down	Down
AT2G40670	266078_at	6				Orphans	ARR16 (response regulator 16); transcription regulator/ two-component response regulator	-1.57772	2.96908e-06	-1.51179	5.59225e-06	0.135294	0.799389	0.069366	0.980147	-0.505136	0.155646	Down	Down
AT2G01420	266300_at	6					PIN4 (PIN-FORMED 4); auxin:hydrogen symporter/ transporter	-1.69944	1.04663e-09	-1.59985	3.16682e-09	-0.122278	0.694602	-0.221866	0.582147	-0.101374	0.791293	Down	Down
AT3G10280;AT2G46720	266319_s_at	6					[AT3G10280, fatty acid elongase 3-ketoacyl-CoA synthase, putative];[AT2G46720, HIC (HIGH CARBON DIOXIDE); acyltransferase]	-1.31775	5.37214e-06	-1.42085	1.94003e-06	0.194825	0.619578	0.297922	0.575887	-0.0873098	0.878987	Down	Down
AT2G22840	266797_at	6				GRF	AtGRF1 (GROWTH-REGULATING FACTOR 1)	-1.6191	1.00884e-06	-1.16662	8.64895e-05	0.450074	0.175846	-0.00240618	0.999598	-0.0143849	0.987187	Down	Down
AT2G33060;AT2G33050	267596_s_at	6					[AT2G33060, leucine-rich repeat family protein];[AT2G33050, leucine-rich repeat family protein]	-2.41992	2.69533e-11	-2.97676	1.17232e-12	-0.0345902	0.944967	0.522246	0.0783043	0.0203116	0.975581	Down	Down
AT2G33170	245166_at	7					leucine-rich repeat transmembrane protein kinase, putative	-1.14176	9.0118e-06	-1.05693	2.54606e-05	0.280102	0.345414	0.195273	0.7726	0.0612394	0.909277	Down	Down
AT4G15340	245258_at	7					ATPEN1 (Arabidopsis thaliana pentacyclic triterpene synthase 1); catalytic/ lyase	-0.670307	0.067098	-1.12834	0.00163627	0.356147	0.476558	0.814177	0.0910918	0.0640413	0.944037		Down
AT4G16340	245492_at	7					SPK1 (SPIKE1); GTP binding / GTPase binding / binding / guanyl-nucleotide exchange factor	-1.07453	5.66922e-05	-0.782393	0.0016406	0.314402	0.320758	0.0222601	0.993448	0.247889	0.527791	Down
AT4G15290	245546_at	7					ATCSLB05 (Cellulose synthase-like B5); transferase/ transferase, transferring glycosyl groups	-1.06225	8.32225e-06	-1.37078	2.07624e-07	0.108095	0.771335	0.416623	0.165599	0.215752	0.517286	Down	Down
AT4G14920	245583_at	7				PHD	PHD finger transcription factor, putative	-1.24545	2.71727e-06	-1.16121	7.44381e-06	-0.126761	0.747002	-0.211002	0.73395	-0.0242241	0.971934	Down	Down
AT5G19800	245967_at	7					hydroxyproline-rich glycoprotein family protein	-0.351884	0.28483	-1.152	0.000121339	-0.153324	0.755012	0.646789	0.0917691	0.0657214	0.923258		Down
AT5G19970	246142_at	7					similar to unnamed protein product [Vitis vinifera] (GB:CAO65601.1)	-1.43362	2.04082e-06	-0.981561	0.000269492	0.77509	0.00722598	0.323028	0.527837	-0.0890103	0.878987	Down
AT5G28370;AT5G28460;AT3G61520	246173_s_at	7					[AT5G28370, pentatricopeptide (PPR) repeat-containing protein];[AT5G28460, pentatricopeptide (PPR) repeat-containing protein];[AT3G61520, pentatricopeptide (PPR) repeat-containing protein]	-0.671252	0.0138944	-1.08281	0.000157322	-0.295963	0.421991	0.115591	0.949703	0.188777	0.701426		Down
AT1G51830	246375_at	7					ATP binding / kinase/ protein serine/threonine kinase	-1.00826	0.000467041	-0.881368	0.0016281	-0.00432679	0.994011	-0.131221	0.936712	0.0186819	0.981437	Down
AT1G58170	246395_at	7					disease resistance-responsive protein-related / dirigent protein-related	-1.01284	7.66994e-05	-1.20873	7.35418e-06	-0.0984192	0.827459	0.0974678	0.952746	0.246203	0.511519	Down	Down
AT5G14950	246567_at	7					ATGMII/GMII (GOLGI ALPHA-MANNOSIDASE II); alpha-mannosidase	-1.28509	3.42454e-07	-0.937996	2.98484e-05	0.38201	0.109081	0.034918	0.985514	0.0570632	0.904623	Down
AT5G33290	246682_at	7					XGD1 (XYLOGALACTURONAN DEFICIENT 1); catalytic	-1.16003	0.000239197	-1.02356	0.000829221	-0.0965325	0.87219	-0.233002	0.816835	-0.822416	0.0113938	Down	Down
AT5G25520	246893_at	7					transcription elongation factor-related	-1.29502	2.76324e-06	-0.824807	0.000708056	0.33573	0.256346	-0.13448	0.906414	-0.0336465	0.959577	Down
AT5G25100	246923_at	7					endomembrane protein 70, putative	-0.222543	0.361106	-0.462338	0.0190925	-0.0169456	0.971055	0.22285	0.610877	-1.78849	1.12147e-09					Down
AT5G25350	246935_at	7					EBF2 (EIN3-BINDING F BOX PROTEIN 2)	-0.754847	0.000207685	-1.1362	9.15503e-07	-0.0171147	0.9699	0.364241	0.195985	-0.174019	0.585268		Down
AT5G24830	246964_at	7					pentatricopeptide (PPR) repeat-containing protein	-0.917169	5.63582e-06	-1.06088	7.27603e-07	-0.0880852	0.780645	0.0556252	0.969844	0.162537	0.576521		Down
AT5G67200	246983_at	7					leucine-rich repeat transmembrane protein kinase, putative	-0.83043	0.00397224	-1.13644	0.00016053	-0.0248756	0.970025	0.281131	0.695219	0.148283	0.7972		Down
AT5G65560	247141_at	7					pentatricopeptide (PPR) repeat-containing protein	-1.09493	3.19064e-05	-1.033	6.33632e-05	0.0215758	0.9699	-0.0403459	0.985514	-0.172591	0.6909	Down	Down
AT5G65310	247191_at	7				HB	ATHB5 (ARABIDOPSIS THALIANA HOMEOBOX PROTEIN 5); transcription factor	-1.33533	1.81532e-06	-1.10289	2.61824e-05	0.214061	0.540348	-0.0183821	0.995327	-0.397798	0.181814	Down	Down
AT5G64070;AT5G09350	247321_s_at	7					[AT5G64070, phosphatidylinositol 4-kinase (PI4K)];[AT5G09350, phosphatidylinositol 4-kinase, putative]	-0.978146	0.00376207	-1.11563	0.00102334	-0.170573	0.772866	-0.0330927	0.992805	0.197789	0.758701		Down
AT5G62220	247470_at	7					exostosin family protein	-0.871263	0.00458724	-1.07296	0.000605579	-0.145747	0.792772	0.0559477	0.98456	-0.0168307	0.986205		Down
AT5G61810	247498_at	7					mitochondrial substrate carrier family protein	-1.35032	1.08527e-06	-0.784885	0.000936707	0.554275	0.0338129	-0.0111636	0.996189	-0.0282044	0.966958	Down
AT5G61340	247522_at	7					similar to unknown protein [Arabidopsis thaliana] (TAIR:AT1G26650.1); similar to hypothetical protein [Vitis vinifera] (GB:CAN78131.1)	-0.744059	0.00493776	-1.01277	0.000228233	-0.24351	0.522552	0.0251995	0.993335	-0.193387	0.679735		Down
AT5G61240	247569_at	7					protein binding	-1.00429	1.29289e-05	-0.630727	0.00225619	0.311798	0.213926	-0.0617626	0.971845	0.00366591	0.99457	Down
AT5G60660	247586_at	7					PIP2;4/PIP2F (plasma membrane intrinsic protein 2;4); water channel	-1.0467	0.0245153	-0.886521	0.0551095	0.41196	0.54376	0.25178	0.916091	0.152131	0.88325	Down
AT5G60450	247643_at	7				ARF	ARF4 (AUXIN RESPONSE FACTOR 4); transcription factor	-0.754513	0.000477307	-1.05368	7.67456e-06	-0.238339	0.389911	0.0608288	0.971845	0.221879	0.490391		Down
AT5G58150	247850_at	7					leucine-rich repeat transmembrane protein kinase, putative	-1.13319	0.000838905	-1.23063	0.000326238	-0.0367713	0.963532	0.0606663	0.98456	-0.26581	0.640907	Down	Down
AT5G57530	247871_at	7					xyloglucan:xyloglucosyl transferase, putative / xyloglucan endotransglycosylase, putative / endo-xyloglucan transferase, putative	-1.15478	3.51419e-05	-1.07282	8.43137e-05	0.981295	0.00077405	0.899339	0.0050317	0.115346	0.832188	Down	Down
AT5G57710	247874_at	7					heat shock protein-related	-0.775997	0.0295439	-1.20413	0.000836854	-0.196481	0.746641	0.231652	0.872305	-0.376508	0.491811		Down
AT5G57780	247880_at	7					transcription regulator	-1.15894	2.04392e-05	-1.23817	8.2709e-06	0.198061	0.597158	0.277285	0.604075	0.00105293	0.999307	Down	Down
AT5G56240	248005_at	7					similar to unknown protein [Arabidopsis thaliana] (TAIR:AT5G56250.1); similar to unknown protein [Arabidopsis thaliana] (TAIR:AT5G56250.2); similar to unnamed protein product [Vitis vinifera] (GB:CAO66846.1)	-0.976018	5.12159e-05	-1.17218	4.47046e-06	-0.201563	0.534902	-0.00540543	0.997561	-0.326448	0.266917		Down
AT5G56250	248006_at	7					similar to unknown protein [Arabidopsis thaliana] (TAIR:AT5G56240.1); similar to unnamed protein product [Vitis vinifera] (GB:CAO66846.1)	-1.4792	5.65941e-06	-1.19819	8.80312e-05	0.177421	0.707259	-0.103589	0.962211	0.0490609	0.948367	Down	Down
AT5G55930	248037_at	7					ATOPT1 (oligopeptide transporter 1); oligopeptide transporter	-0.919041	0.00165064	-1.166	0.000124286	-0.22504	0.60988	0.0219204	0.995428	-0.255869	0.58828		Down
AT5G55500	248056_at	7					AtXylT (ARABIDOPSIS THALIANA BETA-1,2-XYLOSYLTRANSFERASE); xylosyltransferase	-1.06259	1.01329e-07	-1.16562	2.24501e-08	-0.194387	0.338124	-0.0913546	0.898981	-0.107183	0.70774	Down	Down
AT5G52510	248366_at	7				GRAS	scarecrow-like transcription factor 8 (SCL8)	-0.953194	3.50808e-06	-1.01581	1.50956e-06	0.0580425	0.86994	0.120659	0.863306	0.00962132	0.986517		Down
AT5G51910	248385_at	7				TCP	TCP family transcription factor, putative	-1.05161	4.93524e-05	-0.977617	0.000112844	0.216366	0.534902	0.142374	0.893046	0.136948	0.767502	Down
AT5G51350	248454_at	7					leucine-rich repeat transmembrane protein kinase, putative	-1.06116	0.00020028	-1.18862	4.85396e-05	-0.134535	0.78031	-0.00708159	0.997561	0.132454	0.811405	Down	Down
AT5G49170	248623_at	7					similar to unknown protein [Arabidopsis thaliana] (TAIR:AT3G06840.1); similar to unnamed protein product [Vitis vinifera] (GB:CAO44815.1)	-1.12519	0.000284688	-0.674998	0.0208735	0.00563741	0.993248	-0.444554	0.36999	0.0104586	0.990788	Down
AT5G49270	248652_at	7					COBL9/MRH4/SHV2 (COBRA-LIKE 9, SHAVEN 2); carbohydrate binding	-0.984932	1.81662e-05	-1.01916	1.11235e-05	0.278052	0.285328	0.312276	0.368301	0.171962	0.62585		Down
AT5G48850	248676_at	7					male sterility MS5 family protein	-1.27342	2.42676e-05	-0.655372	0.0152215	1.23585	0.00014692	0.617806	0.097558	0.0778624	0.901545	Down		Up
AT5G46270	248890_at	7					ATP binding / nucleoside-triphosphatase/ nucleotide binding / protein binding / transmembrane receptor	-1.30643	0.000207685	-1.21802	0.000416957	-0.0381416	0.962721	-0.126551	0.958299	0.0603249	0.944037	Down	Down
AT5G45950	248921_at	7					GDSL-motif lipase/hydrolase family protein	-1.47736	6.50224e-05	-0.668223	0.0505242	0.599253	0.13747	-0.209887	0.888056	0.593837	0.155539	Down
AT5G45510	248945_at	7					leucine-rich repeat family protein	-1.10118	0.000237412	-1.01074	0.000555427	-0.0547111	0.929831	-0.145151	0.928535	-0.243348	0.611621	Down	Down
AT5G45260	248996_at	7					RRS1 (RESISTANT TO RALSTONIA SOLANACEARUM 1); transcription factor	-1.22738	0.000828546	-0.917658	0.00938349	-0.0359872	0.966947	-0.345707	0.704677	-0.189455	0.791944	Down
AT5G44530	249059_at	7					subtilase family protein	-1.00964	0.000128768	-0.604206	0.0135059	0.0531621	0.920316	-0.352273	0.416152	0.0447015	0.944037	Down
AT5G43880	249093_at	7					similar to unknown protein [Arabidopsis thaliana] (TAIR:AT4G28760.2); similar to unknown protein [Arabidopsis thaliana] (TAIR:AT4G28760.1); similar to hypothetical protein [Vitis vinifera] (GB:CAN81514.1); contains domain PTHR21726:SF6 (PTHR21726:SF6); contains domain PTHR21726 (PTHR21726)	-0.908558	4.04196e-05	-1.01172	9.51617e-06	-0.0144405	0.976083	0.0887259	0.945626	0.0424402	0.930729		Down
AT5G43180	249136_at	7					similar to unknown protein [Arabidopsis thaliana] (TAIR:AT5G10580.1); similar to hypothetical protein [Vitis vinifera] (GB:CAN66486.1); contains InterPro domain Protein of unknown function DUF599 (InterPro:IPR006747)	-0.871391	0.0646328	-1.21876	0.0072721	0.485835	0.44121	0.833201	0.221714	0.545635	0.417835		Down
AT5G42280	249245_at	7					DC1 domain-containing protein	-1.09109	3.41506e-06	-1.17401	1.26612e-06	-0.0476015	0.911923	0.0353172	0.985514	0.248854	0.396671	Down	Down
AT5G40170	249393_at	7					disease resistance family protein	-1.29799	1.60392e-05	-0.802808	0.00296859	0.629652	0.0376308	0.13447	0.931579	-0.344299	0.367626	Down
AT5G39990	249437_at	7					glycosyltransferase family 14 protein / core-2/I-branching enzyme family protein	-0.863718	7.8473e-06	-1.0107	8.54985e-07	-0.154592	0.535719	-0.00760797	0.996189	0.0688337	0.855389		Down
AT5G24360	249734_at	7					protein kinase family protein / Ire1 homolog-1 (IRE1-1)	-0.805102	0.000626074	-1.09652	1.53872e-05	-0.0832601	0.850521	0.208161	0.739414	0.083604	0.870452		Down
AT5G24350	249758_at	7					similar to unnamed protein product [Vitis vinifera] (GB:CAO48609.1); similar to hypothetical protein [Brachypodium sylvaticum] (GB:CAJ26383.1); similar to hypothetical protein OsI_036631 [Oryza sativa (indica cultivar-group)] (GB:EAY82672.1); contains InterPro domain WD40 repeat-like (InterPro:IPR011046)	-1.23068	0.000581156	-0.964544	0.0050147	0.00563582	0.993919	-0.260501	0.829064	0.00805113	0.993155	Down
AT5G24010	249763_at	7					protein kinase family protein	-0.899334	0.000244626	-1.14115	1.2201e-05	-0.195173	0.576023	0.0466448	0.984455	-0.148136	0.735469		Down
AT5G24030	249765_at	7					SLAH3 (SLAC1 HOMOLOGUE 3); transporter	-1.20445	8.38092e-05	-1.10583	0.000209224	0.189117	0.681852	0.0904918	0.969101	0.449872	0.215027	Down	Down
AT5G18070	250015_at	7					DRT101 (DNA-DAMAGE-REPAIR/TOLERATION 101); intramolecular transferase, phosphotransferases	-1.14777	4.58043e-07	-1.30824	6.42845e-08	-0.100037	0.75865	0.0604315	0.96852	-0.0624145	0.881977	Down	Down
AT5G15280	250164_at	7					pentatricopeptide (PPR) repeat-containing protein	-0.860467	0.000259709	-1.11901	9.45342e-06	-0.176966	0.607332	0.0815807	0.9617	-0.11412	0.802208		Down
AT5G13390	250295_at	7					NEF1 (NO EXINE FORMATION 1)	-1.02493	6.39923e-07	-0.895769	4.7981e-06	0.191254	0.403172	0.0620893	0.9617	0.0878541	0.799412	Down
AT5G11610	250381_at	7					exostosin family protein	-0.977737	0.00315077	-1.30169	0.000161182	-0.0533981	0.942206	0.270557	0.790673	-0.550378	0.176604		Down
AT5G10790	250405_at	7					UBP22 (UBIQUITIN-SPECIFIC PROTEASE 22); ubiquitin-specific protease	-1.25126	1.427e-07	-1.23913	1.74579e-07	0.161861	0.563996	0.149727	0.807864	-0.0548749	0.897814	Down	Down
AT5G10430	250437_at	7					AGP4 (ARABINOGALACTAN-PROTEIN 4)	-0.950968	0.000633741	-1.12963	8.7713e-05	0.0713862	0.898126	0.250052	0.729164	0.145815	0.786545		Down
AT5G08130	250569_at	7				bHLH	BIM1 (BES1-interacting Myc-like protein 1); DNA binding / transcription factor	-1.18517	1.78536e-05	-0.867734	0.000656525	0.353554	0.25104	0.0361141	0.988514	-0.161045	0.727399	Down
AT5G07940;AT5G07980	250602_s_at	7					[AT5G07940, similar to dentin sialophosphoprotein-related [Arabidopsis thaliana] (TAIR:AT5G07970.1); similar to dentin sialophosphoprotein-related [Arabidopsis thaliana] (TAIR:AT5G07980.1); similar to unnamed protein product [Vitis vinifera] (GB:CAO64452.1)];[AT5G07980, dentin sialophosphoprotein-related]	-1.19886	0.00249326	-0.76993	0.0484637	0.21997	0.743113	-0.20896	0.918993	-0.135026	0.878861	Down
AT5G07110	250663_at	7					prenylated rab acceptor (PRA1) family protein	-0.79319	0.00154846	-1.05463	6.54714e-05	-0.195217	0.603376	0.066224	0.975406	0.238619	0.547299		Down
AT5G06640	250683_x_at	7					proline-rich extensin-like family protein	-0.697527	0.0560464	-1.39966	0.000186224	0.197757	0.747002	0.899892	0.0585084	0.151264	0.846693		Down
AT5G05500	250778_at	7					pollen Ole e 1 allergen and extensin family protein	-0.887673	0.00338797	-1.16196	0.000212893	0.521961	0.139766	0.79625	0.0434997	-0.100856	0.880675		Down
AT5G04960	250801_at	7					pectinesterase family protein	-1.15279	0.00027792	-1.44088	1.74306e-05	0.0819346	0.894752	0.370022	0.544041	-0.0107631	0.990788	Down	Down
AT5G03280	250928_at	7					EIN2 (ETHYLENE INSENSITIVE 2); transporter	-0.775257	0.000108716	-1.01327	3.17034e-06	-0.19967	0.436196	0.0383381	0.984097	0.0122613	0.98218		Down
AT5G03140	250981_at	7					lectin protein kinase family protein	-0.992171	5.08521e-05	-1.0989	1.30281e-05	0.319779	0.252874	0.426506	0.195274	-0.0551554	0.917312		Down
AT5G03150	250982_at	7				C2H2	JKD (JACKDAW); nucleic acid binding / protein binding / protein homodimerization/ transcription factor/ zinc ion binding	-1.01697	0.000443794	-0.906215	0.00128912	0.231662	0.579868	0.120905	0.946361	-0.0747493	0.909277	Down
AT5G02410	251048_at	7					DIE2/ALG10 family	-1.24439	3.53505e-05	-1.13953	0.000100336	0.169022	0.710531	0.0641688	0.980753	0.0248361	0.975581	Down	Down
AT5G01890	251075_at	7					leucine-rich repeat transmembrane protein kinase, putative	-1.06303	1.9894e-05	-0.848323	0.000289991	0.0924502	0.828269	-0.122258	0.916091	0.248976	0.465708	Down
AT5G01110	251128_at	7					pentatricopeptide (PPR) repeat-containing protein	-1.08766	3.61589e-08	-0.848522	1.78466e-06	-0.0388975	0.901435	-0.278036	0.21294	0.127775	0.616382	Down
AT3G63110	251154_at	7					ATIPT3 (Arabidopsis thaliana isopentenyltransferase 3); transferase, transferring alkyl or aryl (other than methyl) groups	-0.954546	0.000508532	-1.07697	0.000124604	-0.0360397	0.952003	0.0863828	0.967949	-0.21449	0.638818		Down
AT3G62040	251298_at	7					hydrolase	-1.13821	1.291e-05	-0.670791	0.00392283	0.436851	0.106608	-0.0305716	0.989701	-0.068492	0.896836	Down
AT3G61590	251326_at	7					HS/HWS (HAWAIIAN SKIRT); ubiquitin-protein ligase	-0.883896	0.000208293	-1.03668	2.86747e-05	-0.146265	0.692324	0.00651834	0.99754	0.185576	0.631358		Down
AT3G60860	251390_at	7					guanine nucleotide exchange family protein	-1.40918	2.04183e-05	-1.17883	0.000173982	0.29863	0.478417	0.0682736	0.98115	-0.00820463	0.992412	Down	Down
AT3G55320	251781_at	7					PGP20 (P-GLYCOPROTEIN 20); ATPase, coupled to transmembrane movement of substances	-0.796714	0.000338552	-1.06781	8.7313e-06	-0.212586	0.479152	0.0585069	0.974078	0.00850978	0.989059		Down
AT3G55110	251826_at	7					ABC transporter family protein	-1.21235	0.000179139	-1.13721	0.000338533	0.137603	0.808141	0.0624634	0.984273	0.320787	0.501022	Down	Down
AT3G54980	251841_at	7					pentatricopeptide (PPR) repeat-containing protein	-0.961289	1.3356e-06	-1.13309	1.18632e-07	-0.232283	0.26826	-0.0604815	0.963252	0.0965212	0.767773		Down
AT3G54590	251843_x_at	7					ATHRGP1; structural constituent of cell wall	-1.05445	0.0180147	-0.942896	0.0320046	0.716712	0.17667	0.605153	0.45535	0.154146	0.877986	Down
AT3G53380	251966_at	7					lectin protein kinase family protein	-1.09146	0.00218621	-1.12365	0.00151642	0.0652158	0.933616	0.0974036	0.97363	0.327132	0.570424	Down	Down
AT3G51320	252151_at	7					binding	-0.916943	0.000477469	-1.04343	0.000104792	-0.202259	0.600398	-0.0757726	0.971845	0.106706	0.846849		Down
AT3G50370	252207_at	7					similar to unnamed protein product [Vitis vinifera] (GB:CAO71840.1); similar to hypothetical protein [Vitis vinifera] (GB:CAN81687.1)	-1.0509	0.00280576	-1.07917	0.00200334	0.0161959	0.984346	0.0444579	0.990337	-0.00835638	0.993071	Down	Down
AT3G45680	252594_at	7					proton-dependent oligopeptide transport (POT) family protein	-1.1575	0.00490025	-1.44536	0.000575891	-0.181862	0.810475	0.106004	0.977473	0.31557	0.659965	Down	Down
AT3G45230	252615_at	7					hydroxyproline-rich glycoprotein family protein	-1.13384	9.92795e-06	-1.42795	3.69002e-07	-0.161585	0.653847	0.132526	0.90068	0.197687	0.603326	Down	Down
AT4G39950	252827_at	7					CYP79B2 (cytochrome P450, family 79, subfamily B, polypeptide 2); oxygen binding	-1.56699	0.00229833	-0.176492	0.825531	0.895356	0.133488	-0.495141	0.699315	0.776701	0.237041	Down
AT4G39850	252830_at	7					PXA1 (PEROXISOMAL ABC TRANSPORTER 1)	-0.617845	0.0167823	-1.11974	5.49642e-05	-0.334639	0.307166	0.167256	0.874107	-0.146573	0.769329		Down
AT4G40090	252833_at	7					AGP3 (ARABINOGALACTAN-PROTEIN 3)	-0.522474	0.14046	-1.08863	0.00115299	0.17153	0.766969	0.737683	0.102249	0.09103	0.906513		Down
AT4G39840	252866_at	7					similar to unnamed protein product [Vitis vinifera] (GB:CAO21162.1); similar to unnamed protein product [Vitis vinifera] (GB:CAO48661.1)	-1.0326	1.02786e-05	-1.18263	1.58811e-06	-0.213469	0.463082	-0.0634362	0.971845	-0.181116	0.602303	Down	Down
AT4G39450	252895_at	7					similar to predicted protein [Physcomitrella patens subsp. patens] (GB:EDQ72681.1); similar to hypothetical protein OsI_000649 [Oryza sativa (indica cultivar-group)] (GB:EAY72802.1); similar to unnamed protein product [Vitis vinifera] (GB:CAO71742.1); contains domain PTHR13650 (PTHR13650)	-1.05052	0.00720631	-0.521168	0.208718	0.591402	0.212457	0.0620513	0.986673	0.128819	0.883127	Down
AT4G39510	252911_at	7					CYP96A12 (cytochrome P450, family 96, subfamily A, polypeptide 12); oxygen binding	-1.05858	0.012644	-0.863608	0.0397146	-0.12812	0.880072	-0.323087	0.823665	0.167849	0.856901	Down
AT4G38420	252989_at	7					SKS9 (SKU5 Similar 9); copper ion binding / oxidoreductase	-0.982446	0.000588313	-1.09502	0.000167047	0.15551	0.743052	0.26808	0.704325	0.183803	0.71766		Down
AT4G38520	252992_at	7					protein phosphatase 2C family protein / PP2C family protein	-1.00234	2.65761e-07	-0.93789	7.78832e-07	0.0087008	0.981087	-0.0557511	0.963922	0.0124311	0.978478	Down
AT4G38050	253021_at	7					transmembrane transporter	-0.909709	8.38092e-05	-1.02967	1.64993e-05	-0.188191	0.554016	-0.0682264	0.969101	0.109864	0.8013		Down
AT4G38200	253032_at	7					guanine nucleotide exchange family protein	-1.10531	0.000140859	-1.0141	0.000340091	0.21517	0.607332	0.123959	0.942378	0.229401	0.620267	Down	Down
AT4G37540	253043_at	7				LOB	LBD39 (LOB DOMAIN-CONTAINING PROTEIN 39)	-1.53404	1.97905e-06	-0.686647	0.0119337	0.81833	0.00791409	-0.0290602	0.992651	0.197181	0.691659	Down
AT4G37450	253050_at	7					AGP18 (Arabinogalactan protein 18)	-1.03809	0.00247998	-1.42437	8.44482e-05	0.00327671	0.996201	0.389554	0.590715	0.850844	0.0240784	Down	Down
AT4G37740	253065_at	7				GRF	AtGRF2 (GROWTHREGULATING FACTOR 2)	-0.955244	0.00113877	-1.03416	0.000470954	-0.109153	0.842732	-0.0302329	0.992602	0.167417	0.763747		Down
AT4G36180	253078_at	7					leucine-rich repeat family protein	-1.20867	0.00719503	-1.00402	0.0233157	0.305105	0.670884	0.100452	0.981342	0.303085	0.710299	Down
AT4G35800	253133_at	7					NRPB1 (RNA POLYMERASE II LARGE SUBUNIT); DNA binding / DNA-directed RNA polymerase	-0.811515	0.00910904	-1.11693	0.000473374	-0.0821879	0.898088	0.223224	0.844706	-0.186667	0.751746		Down
AT4G35720	253155_at	7					similar to unknown protein [Arabidopsis thaliana] (TAIR:AT4G35690.1); similar to unnamed protein product [Vitis vinifera] (GB:CAO23717.1); contains InterPro domain Protein of unknown function DUF241, plant (InterPro:IPR004320)	-0.605484	0.0623508	-1.08882	0.000747429	-0.107816	0.862045	0.375521	0.565484	0.0468493	0.956158		Down
AT4G34980	253218_at	7					SLP2 (subtilisin-like serine protease 2); subtilase	-1.06834	6.42282e-05	-0.784456	0.0016551	-0.0596496	0.909657	-0.343538	0.438402	-0.0399563	0.951884	Down
AT4G34930;AT4G34920	253220_s_at	7					[AT4G34930, 1-phosphatidylinositol phosphodiesterase-related];[AT4G34920, 1-phosphatidylinositol phosphodiesterase-related]	-0.908941	0.000829099	-1.03298	0.000193881	-0.049612	0.932359	0.0744318	0.972263	-0.274342	0.509033		Down
AT4G34560	253243_at	7					similar to unknown protein [Arabidopsis thaliana] (TAIR:AT5G66440.1); similar to hypothetical protein [Vitis vinifera] (GB:CAN77202.1)	-1.07908	0.0316174	-0.78887	0.122115	0.175734	0.856171	-0.114474	0.98115	0.122999	0.915898	Down
AT4G32980	253411_at	7				HB	ATH1 (ARABIDOPSIS THALIANA HOMEOBOX GENE 1); transcription factor	-1.07752	0.01162	-0.767542	0.0728422	0.36927	0.556945	0.0592968	0.989201	0.185915	0.838868	Down
AT4G32620	253446_at	7					nucleic acid binding	-1.0912	5.14457e-06	-0.669056	0.00154515	0.235637	0.400989	-0.186507	0.753689	0.173477	0.626653	Down
AT4G29700	253697_at	7					type I phosphodiesterase/nucleotide pyrophosphatase family protein	-1.48834	0.0489594	-0.965195	0.224893	0.845267	0.393174	0.32212	0.946361	0.480508	0.727399	Down
AT4G28650	253786_at	7					leucine-rich repeat transmembrane protein kinase, putative	-0.66462	0.00505363	-1.04139	4.53991e-05	-0.207309	0.551149	0.169456	0.844764	-0.0368267	0.954021		Down
AT4G26010	253998_at	7					peroxidase, putative	-1.02475	3.67443e-05	-1.39312	5.02465e-07	-0.0513654	0.915074	0.31701	0.434568	-0.124928	0.781378	Down	Down
AT4G25790	254025_at	7					allergen V5/Tpx-1-related family protein	-0.634146	0.0852236	-1.31386	0.00034578	0.212397	0.720362	0.892114	0.0589457	0.462363	0.351617		Down
AT4G25820	254044_at	7					XTR9 (XYLOGLUCAN ENDOTRANSGLYCOSYLASE 9); hydrolase, acting on glycosyl bonds	-0.67613	0.0110582	-1.00568	0.000269492	0.303136	0.390694	0.63269	0.0742914	0.0612153	0.924254		Down
AT4G23640	254214_at	7					TRH1 (TINY ROOT HAIR 1); potassium ion transmembrane transporter	-1.21172	2.12204e-07	-1.3427	4.38783e-08	-0.0752665	0.833638	0.0557065	0.971845	-0.133426	0.692945	Down	Down
AT4G22130	254341_at	7					SRF8 (STRUBBELIG-RECEPTOR FAMILY 8); kinase	-1.07303	0.00366657	-0.979088	0.00692474	-0.0352978	0.968518	-0.129241	0.964258	0.267172	0.681983	Down
AT4G21400	254409_at	7					protein kinase family protein	-1.19125	0.00418545	-0.499855	0.269199	0.323656	0.610179	-0.367737	0.75356	-0.494498	0.412727	Down
AT4G20840	254431_at	7					FAD-binding domain-containing protein	-0.740201	0.00472519	-1.13964	5.09011e-05	-0.10117	0.839427	0.298273	0.592789	-0.140652	0.786545		Down
AT4G20740	254483_at	7					pentatricopeptide (PPR) repeat-containing protein	-1.03869	1.05327e-05	-1.09503	5.20476e-06	-0.18542	0.549029	-0.129082	0.887851	0.242165	0.438487	Down	Down
AT4G19680	254534_at	7					IRT2 (iron-responsive transporter 2); iron ion transmembrane transporter/ zinc ion transmembrane transporter	-0.587318	0.0373857	-1.29376	2.43885e-05	0.0980504	0.856817	0.804495	0.0248067	-0.234743	0.618652		Down
AT4G18820	254643_at	7					ATP binding / DNA binding / DNA-directed DNA polymerase/ nucleoside-triphosphatase/ nucleotide binding	-1.03723	0.000110498	-0.851741	0.000848847	0.197215	0.608519	0.0117242	0.996189	0.127745	0.801717	Down
AT4G17970	254697_at	7					similar to unknown protein [Arabidopsis thaliana] (TAIR:AT5G46600.1); similar to unknown protein [Arabidopsis thaliana] (TAIR:AT5G46610.1); similar to unnamed protein product [Vitis vinifera] (GB:CAO63429.1); contains InterPro domain Protein of unknown function UPF0005 (InterPro:IPR006214)	-1.00868	0.000175283	-0.70351	0.00527732	0.339967	0.287695	0.0347983	0.989446	0.241162	0.559395	Down
AT4G12640	254826_at	7					RNA recognition motif (RRM)-containing protein	-1.09745	6.74192e-06	-1.04609	1.31237e-05	0.103861	0.789716	0.0525066	0.979973	-0.207869	0.550075	Down	Down
AT4G11800	254892_at	7					protein serine/threonine phosphatase	-1.07817	3.14181e-06	-0.970922	1.35334e-05	-0.0866334	0.816542	-0.193885	0.704325	-0.0999524	0.806663	Down
AT4G11210	254909_at	7					disease resistance-responsive family protein / dirigent family protein	-1.27434	0.0109428	-0.870194	0.0844268	0.773862	0.199138	0.369718	0.833949	-0.0102771	0.993863	Down
AT4G11110	254966_at	7					SPA2 (SPA1-RELATED 2); signal transducer	-0.784608	0.000451733	-1.02387	1.77054e-05	-0.121162	0.743052	0.118099	0.913799	0.0824428	0.863646		Down
AT4G09980	255015_at	7					EMB1691 (EMBRYO DEFECTIVE 1691); S-adenosylmethionine-dependent methyltransferase	-1.12831	1.36437e-05	-0.99868	6.37258e-05	0.158572	0.669309	0.0289447	0.990503	-0.0968925	0.848645	Down
AT4G08780	255111_at	7					peroxidase, putative	-0.996698	0.00109936	-1.27432	6.95248e-05	-0.0861882	0.886214	0.191434	0.876579	-0.0354527	0.967565		Down
AT4G08180	255151_at	7					oxysterol-binding family protein	-1.09746	5.73551e-05	-0.85638	0.000847981	0.194858	0.615552	-0.046218	0.98456	-0.0546311	0.928634	Down
AT4G04610	255284_at	7					APR1 (PAPS REDUCTASE HOMOLOG 19)	-1.00314	0.00134564	-0.456732	0.150893	0.518756	0.153717	-0.0276507	0.993448	0.399646	0.351723	Down
AT4G03390	255428_at	7					SRF3 (STRUBBELIG-RECEPTOR FAMILY 3); ATP binding / kinase/ protein serine/threonine kinase	-0.953204	2.46922e-05	-1.14021	2.12897e-06	-0.0680094	0.866504	0.119001	0.900612	0.508303	0.0261559		Down
AT4G02540	255484_at	7					DC1 domain-containing protein	-1.32232	3.67294e-06	-1.15759	2.2882e-05	0.178496	0.645687	0.0137594	0.995792	-0.0162158	0.982198	Down	Down
AT4G01680	255538_at	7				MYB	MYB55 (myb domain protein 55); DNA binding / transcription factor	-1.34262	1.69668e-05	-1.11329	0.000164152	0.1113	0.836044	-0.118027	0.951042	0.3662	0.351617	Down	Down
AT4G01950	255549_at	7					ATGPAT3/GPAT3 (GLYCEROL-3-PHOSPHATE ACYLTRANSFERASE 3); acyltransferase	-1.05397	4.93746e-05	-0.615771	0.009288	0.519795	0.0549154	0.0816002	0.966036	0.0956576	0.856238	Down
AT2G33570	255818_at	7					similar to unknown protein [Arabidopsis thaliana] (TAIR:AT5G44670.1); similar to unnamed protein product [Vitis vinifera] (GB:CAO66312.1); similar to hypothetical protein [Vitis vinifera] (GB:CAN76802.1); contains InterPro domain Protein of unknown function DUF23 (InterPro:IPR008166)	-0.937004	0.00469602	-1.41521	6.38962e-05	0.0175994	0.981299	0.495801	0.369052	0.585129	0.142438		Down
AT1G12710	255931_at	7					ATPP2-A12 (PHLOEM PROTEIN 2-A12); carbohydrate binding	-0.388669	0.181091	-1.1055	9.33856e-05	-0.336325	0.324258	0.380505	0.411683	-0.543682	0.0771888		Down
AT1G22360	255942_at	7					ATUGT85A2 (UDP-GLUCOSYL TRANSFERASE 85A2); UDP-glycosyltransferase/ glucuronosyltransferase/ transferase, transferring glycosyl groups	-1.0048	5.9796e-05	-1.38139	7.58257e-07	-0.0950128	0.828626	0.28158	0.547887	-0.125978	0.784297	Down	Down
AT1G07260	256053_at	7					UDP-glucoronosyl/UDP-glucosyl transferase family protein	-0.473441	0.0260452	-1.04754	1.00789e-05	-0.367515	0.139893	0.206585	0.698549	0.216432	0.515922		Down
AT1G48750	256145_at	7					protease inhibitor/seed storage/lipid transfer protein (LTP) family protein	-0.667669	0.0144249	-1.00852	0.000345408	-0.00364879	0.994578	0.337207	0.533666	0.18171	0.714951		Down
AT1G58250	256199_at	7					SAB (SABRE)	-1.14007	0.000494307	-1.06185	0.000935847	-0.0687665	0.918424	-0.146981	0.937261	-0.0381264	0.966958	Down	Down
AT1G69440	256293_at	7					AGO7 (ARGONAUTE7); nucleic acid binding	-1.01142	0.000435707	-0.341983	0.256166	0.424696	0.204514	-0.244738	0.756906	-0.453173	0.191821	Down
AT1G33360	256510_at	7					ATP-dependent Clp protease ATP-binding subunit ClpX, putative	-1.04934	5.65941e-06	-1.03926	6.64565e-06	-0.103868	0.771671	-0.113951	0.906939	-0.0738762	0.871993	Down	Down
AT1G66150	256516_at	7					TMK1 (TRANSMEMBRANE KINASE 1)	-0.768002	0.000107198	-1.02086	2.43595e-06	-0.00668292	0.988018	0.246174	0.476057	0.129012	0.69998		Down
AT3G28920	256622_at	7				zf-HD	ATHB34 (ARABIDOPSIS THALIANA HOMEOBOX PROTEIN 34); DNA binding / transcription factor	-1.05691	3.69321e-05	-1.0879	2.48576e-05	-0.0188833	0.973185	0.012102	0.995971	-0.256462	0.475898	Down	Down
AT3G15120	256885_at	7					AAA-type ATPase family protein	-1.11768	6.44738e-06	-1.11313	6.98757e-06	0.152953	0.65831	0.148403	0.861851	-0.297899	0.32176	Down	Down
AT3G13380	256981_at	7					BRL3 (BRI1-LIKE 3); protein binding / protein kinase	-1.0504	0.00221142	-0.903865	0.00700309	0.111644	0.867096	-0.034888	0.992805	-0.253861	0.670599	Down
AT3G19740	257046_at	7					ATPase	-1.03025	3.68052e-05	-0.887337	0.00020879	-0.0898442	0.837658	-0.232761	0.673257	-0.0854525	0.866664	Down
AT3G23730	257203_at	7					xyloglucan:xyloglucosyl transferase, putative / xyloglucan endotransglycosylase, putative / endo-xyloglucan transferase, putative	-1.01542	0.061828	-1.24863	0.0169521	0.0696514	0.954072	0.302864	0.903272	0.698761	0.344199	Down
AT3G24150	257248_at	7					similar to unknown protein [Arabidopsis thaliana] (TAIR:AT4G32295.1); similar to unnamed protein product [Vitis vinifera] (GB:CAO65691.1)	-1.08272	1.76527e-05	-0.946907	9.2457e-05	-0.134521	0.724292	-0.270335	0.564834	0.110934	0.811543	Down
AT3G15030	257267_at	7				TCP	TCP4 (TCP FAMILY TRANSCRIPTION FACTOR 4); transcription factor	-1.19939	5.29728e-06	-1.10936	1.5521e-05	0.00529533	0.991885	-0.0847325	0.961019	0.15095	0.723716	Down	Down
AT3G26560	257310_at	7					ATP-dependent RNA helicase, putative	-1.06898	3.78585e-06	-0.714782	0.000538714	0.176984	0.550461	-0.177217	0.758693	-0.215668	0.48778	Down
AT1G71850	257487_at	7					similar to unknown protein [Arabidopsis thaliana] (TAIR:AT4G24320.1); similar to unnamed protein product [Vitis vinifera] (GB:CAO64799.1); contains InterPro domain Protein of unknown function DUF860, plant (InterPro:IPR008578)	-0.541023	0.0227446	-1.07118	3.27639e-05	-0.247742	0.447463	0.282416	0.56011	0.304623	0.357657		Down
AT3G26250;AT3G26240	257626_s_at	7					[AT3G26250, DC1 domain-containing protein];[AT3G26240, DC1 domain-containing protein]	-0.876424	0.000308117	-1.22572	4.43349e-06	-0.0582639	0.904649	0.291036	0.524599	0.031424	0.963327		Down
AT3G27325	257709_at	7					catalytic/ hydrolase, acting on ester bonds	-0.627156	0.0298047	-1.02881	0.00048593	-0.272586	0.506793	0.129069	0.94301	0.0514657	0.944243		Down
AT3G26750	258283_at	7					similar to unnamed protein product [Vitis vinifera] (GB:CAO48317.1)	-0.401904	0.221702	-1.03382	0.000588581	-0.113604	0.839875	0.518316	0.239764	-0.100568	0.87931		Down
AT3G14240	258368_at	7					subtilase family protein	-0.982424	0.00182284	-1.18408	0.000250021	-0.194688	0.702419	0.00696645	0.997931	0.134448	0.840616		Down
AT3G14310	258369_at	7					ATPME3 (Arabidopsis thaliana pectin methylesterase 3)	-0.928233	2.14787e-05	-1.0065	7.09259e-06	-0.05498	0.891487	0.0232899	0.99131	-0.0868666	0.838239		Down
AT3G22380	258444_at	7					TIC (TIME FOR COFFEE)	-0.870396	6.62212e-05	-1.04837	5.5537e-06	0.0383264	0.931065	0.216301	0.640222	-0.0334901	0.950434		Down
AT3G04290	258589_at	7					ATLTL1/LTL1 (LI-TOLERANT LIPASE 1); carboxylesterase	-1.42581	0.000893693	-1.19932	0.0039665	0.563016	0.28358	0.336523	0.802297	0.340168	0.636418	Down	Down
AT3G08600	258676_at	7					similar to unknown protein [Arabidopsis thaliana] (TAIR:AT4G22900.1); similar to unnamed protein product [Vitis vinifera] (GB:CAO45372.1); contains InterPro domain Protein of unknown function DUF1191 (InterPro:IPR010605)	-0.991772	1.63306e-06	-1.16569	1.49739e-07	-0.192734	0.417891	-0.0188153	0.992534	0.149912	0.614309		Down
AT3G09780	258704_at	7					protein kinase family protein	-0.961442	0.00298268	-1.3885	5.72736e-05	-0.235147	0.63813	0.191906	0.892564	0.234069	0.681551		Down
AT3G07130	258828_at	7					ATPAP15/PAP15 (purple acid phosphatase 15); acid phosphatase/ protein serine/threonine phosphatase	-1.08272	0.000254046	-0.899373	0.00156243	0.0673512	0.910089	-0.115999	0.952718	-0.438758	0.226566	Down
AT3G01720	259191_at	7					similar to unknown protein [Arabidopsis thaliana] (TAIR:AT5G13500.3); similar to unknown protein [Arabidopsis thaliana] (TAIR:AT5G13500.2); similar to unknown protein [Arabidopsis thaliana] (TAIR:AT5G13500.1); similar to unnamed protein product [Vitis vinifera] (GB:CAO14632.1); similar to predicted protein [Physcomitrella patens subsp. patens] (GB:EDQ59308.1); similar to predicted protein [Physco…	-1.27961	2.76324e-06	-1.22487	5.33907e-06	0.0353336	0.947515	-0.0194057	0.993987	-0.120692	0.801064	Down	Down
AT3G01260	259264_at	7					aldose 1-epimerase family protein	-1.14259	0.00017888	-1.07511	0.00032568	-0.0701589	0.908516	-0.13763	0.935827	0.0548185	0.940247	Down	Down
AT3G05360	259297_at	7					disease resistance family protein / LRR family protein	-1.01073	0.000126778	-1.00829	0.000121009	0.218052	0.549959	0.215606	0.765088	-0.252525	0.518321	Down	Down
AT1G28010	259579_at	7					PGP14 (P-GLYCOPROTEIN 14); ATPase, coupled to transmembrane movement of substances	-1.03451	0.00291881	-0.558767	0.11156	0.106346	0.877682	-0.369401	0.637245	-0.342664	0.534338	Down
AT1G68990	259672_at	7					DNA-directed RNA polymerase, mitochondrial (RPOMT)	-0.989049	0.000164293	-1.19853	1.40574e-05	-0.137612	0.746632	0.0718665	0.971845	0.380326	0.235384		Down
AT1G77680	259704_at	7					ribonuclease II family protein	-1.01569	1.41885e-07	-0.899514	9.51524e-07	0.124622	0.591719	0.00844954	0.995792	-0.246986	0.203112	Down
AT1G64390	259736_at	7					ATGH9C2 (ARABIDOPSIS THALIANA GLYCOSYL HYDROLASE 9C2); hydrolase, hydrolyzing O-glycosyl compounds	-1.54779	9.3348e-06	-1.01716	0.00119963	0.0564099	0.934904	-0.474225	0.356166	-0.0361447	0.968272	Down	Down
AT1G73590	259845_at	7					PIN1 (PIN-FORMED 1); transporter	-0.916806	0.00704482	-1.25457	0.000352433	-0.0578421	0.938653	0.279923	0.790411	0.166377	0.811021		Down
AT1G76810	259872_at	7					eukaryotic translation initiation factor 2 family protein / eIF-2 family protein	-1.14912	0.00762487	-0.883561	0.0382081	-0.0990942	0.912743	-0.364655	0.775272	-0.0257271	0.984997	Down
AT1G74170	259902_at	7					protein binding	-1.01736	0.00232712	-0.798965	0.0141688	-0.0838178	0.903252	-0.302212	0.736577	-0.298104	0.58378	Down
AT1G68552;AT1G68550	260209_at	7				AP2-EREBP	[AT1G68552, CPuORF53 (Conserved peptide upstream open reading frame 53)];[AT1G68550, AP2 domain-containing transcription factor, putative]	-1.1415	1.53594e-07	-1.18765	8.77537e-08	0.236276	0.275643	0.282431	0.300954	-0.145959	0.618572	Down	Down
AT1G53230	260618_at	7				TCP	TCP3 (TEOSINTE BRANCHED1, CYCLOIDEA AND PCF TRANSCRIPTION FACTOR 3); transcription factor	-1.18962	0.000294123	-0.976979	0.00195556	0.138594	0.812085	-0.0740463	0.980357	0.258447	0.63013	Down
AT1G48110	260718_at	7					ECT7 (evolutionarily conserved C-terminal region 7)	-1.07352	5.45729e-06	-0.859784	9.80162e-05	0.251838	0.351357	0.0381002	0.98456	-0.147298	0.692945	Down
AT1G14560	260777_at	7					mitochondrial substrate carrier family protein	-1.09006	1.54015e-05	-0.980262	5.8204e-05	0.144375	0.697467	0.0345732	0.987714	0.0500879	0.927468	Down
AT1G07390	261070_at	7					protein binding	-1.12004	5.32427e-05	-0.960612	0.000302911	0.097837	0.842062	-0.0615951	0.97998	-0.364098	0.2904	Down
AT1G20160	261224_at	7					ATSBT5.2; subtilase	-0.783351	0.00884407	-1.13435	0.000261509	-0.198964	0.680059	0.152034	0.928535	0.035479	0.967518		Down
AT1G14460	261471_at	7					DNA polymerase-related	-1.18325	3.67443e-05	-1.25672	1.6287e-05	-0.142472	0.754589	-0.0689995	0.977161	-0.00658666	0.992867	Down	Down
AT1G01040	261584_at	7					DCL1 (DICER-LIKE1); ATP-dependent helicase/ ribonuclease III	-1.07496	2.51114e-05	-0.971647	8.52417e-05	-0.0858407	0.847807	-0.189156	0.796017	-0.0616795	0.910049	Down
AT1G49660	261607_at	7					ATCXE5 (ARABIDOPSIS THALIANA CARBOXYESTERASE 5); carboxylesterase	-1.03138	0.000170039	-1.37234	4.22558e-06	-0.0227592	0.9699	0.318206	0.541204	-0.18345	0.694112	Down	Down
AT1G76090	261727_at	7					SMT3 (S-adenosyl-methionine-sterol-C-methyltransferase 3); S-adenosylmethionine-dependent methyltransferase	-0.913861	0.00010694	-1.06884	1.35862e-05	-0.105305	0.792531	0.0496754	0.981342	0.348346	0.213793		Down
AT1G22570	261937_at	7					proton-dependent oligopeptide transport (POT) family protein	-0.623794	0.037327	-1.16877	0.000170554	0.131781	0.809996	0.676751	0.0917153	-0.0468609	0.953328		Down
AT1G77850	262136_at	7				ARF	ARF17 (AUXIN RESPONSE FACTOR 17); transcription factor	-1.03236	2.85073e-05	-0.384296	0.0915117	0.717193	0.00436726	0.0691337	0.971405	-0.0208429	0.975581	Down
AT1G74850	262207_at	7					PTAC2 (PLASTID TRANSCRIPTIONALLY ACTIVE2)	-0.887836	0.000100719	-1.10789	5.34378e-06	-0.153811	0.644329	0.0662432	0.971004	0.111708	0.793443		Down
AT1G74720	262209_at	7					C2 domain-containing protein	-0.991235	1.86849e-06	-1.11238	3.6274e-07	-0.150438	0.569676	-0.0292935	0.985722	-0.00987499	0.986205		Down
AT1G74680	262223_at	7					exostosin family protein	-1.06742	3.44071e-07	-1.14448	1.23995e-07	-0.103009	0.718116	-0.0259445	0.987714	-0.172934	0.522927	Down	Down
AT1G68560	262230_at	7					ATXYL1/XYL1 (ALPHA-XYLOSIDASE 1); alpha-N-arabinofuranosidase/ hydrolase, hydrolyzing O-glycosyl compounds / xylan 1,4-beta-xylosidase	-1.02187	3.34166e-06	-0.975849	6.57866e-06	-0.0455494	0.909895	-0.09157	0.935704	-0.329663	0.156146	Down
AT1G68710	262275_at	7					haloacid dehalogenase-like hydrolase family protein	-1.1998	3.40869e-05	-0.98832	0.000318478	0.0737853	0.890865	-0.137696	0.924887	-0.051313	0.938447	Down
AT1G27595	262292_at	7					similar to ESP4 (ENHANCED SILENCING PHENOTYPE 4), binding [Arabidopsis thaliana] (TAIR:AT5G01400.1); similar to unnamed protein product [Vitis vinifera] (GB:CAO61552.1); contains domain PTHR15245:SF6 (PTHR15245:SF6); contains domain PTHR15245 (PTHR15245)	-1.12416	1.16496e-05	-0.927949	0.000127746	0.179757	0.60941	-0.0164562	0.995718	0.0453194	0.936296	Down
AT1G73100	262375_at	7					SUVH3 (SU(VAR)3-9 HOMOLOG 3)	-0.732978	0.000985405	-1.06776	1.11216e-05	-0.175758	0.593656	0.159021	0.837989	-0.0837625	0.861852		Down
AT1G15210	262575_at	7					ATPDR7/PDR7 (PLEIOTROPIC DRUG RESISTANCE 7); ATPase, coupled to transmembrane movement of substances	-1.22429	7.10948e-07	-1.28146	3.86427e-07	0.390344	0.100882	0.447508	0.1124	-0.263022	0.365391	Down	Down
AT1G75820	262728_at	7					CLV1 (CLAVATA 1); ATP binding / kinase/ protein serine/threonine kinase	-0.93418	6.34321e-06	-1.17766	2.20887e-07	0.146387	0.598372	0.389871	0.120892	-0.347797	0.108325		Down
AT1G28660;AT1G28670	262733_s_at	7					[AT1G28660, lipase, putative];[AT1G28670, ARAB-1 (Arabidopsis lipase); carboxylesterase]	-1.05483	4.89126e-05	-1.29428	3.18336e-06	-0.194463	0.591816	0.0449903	0.98456	-0.0343619	0.95851	Down	Down
AT1G11670	262813_at	7					MATE efflux family protein	-0.74267	0.00441204	-1.1663	3.59642e-05	0.0986707	0.842672	0.522301	0.154269	-0.0393997	0.955046		Down
AT1G64780	262883_at	7					ATAMT1;2 (AMMONIUM TRANSPORTER 1;2); ammonium transmembrane transporter	-0.868328	0.00127785	-1.19352	3.41503e-05	-0.0850777	0.871483	0.240115	0.741583	0.0458109	0.946804		Down
AT1G79540	262938_at	7					pentatricopeptide (PPR) repeat-containing protein	-0.698647	0.00033086	-1.00013	3.60836e-06	-0.124577	0.679256	0.176909	0.717722	-0.0468878	0.914463		Down
AT2G20520	263376_at	7					FLA6	-0.823936	0.00593514	-1.13365	0.000261509	0.135328	0.80567	0.445038	0.375018	0.114543	0.862611		Down
AT2G40230	263382_at	7					transferase family protein	-0.805598	7.12232e-05	-1.09274	1.1251e-06	-0.155822	0.58244	0.131318	0.854416	-0.0687394	0.871272		Down
AT2G46420	263787_at	7					similar to unknown protein [Arabidopsis thaliana] (TAIR:AT3G61700.1); similar to unnamed protein product [Vitis vinifera] (GB:CAO39750.1); contains InterPro domain Conserved hypothetical protein CHP01589, plant (InterPro:IPR006476)	-1.13658	1.92086e-05	-0.84765	0.000575891	0.160272	0.679256	-0.128661	0.918622	0.022805	0.974552	Down
AT2G36400	263914_at	7				GRF	AtGRF3 (GROWTH-REGULATING FACTOR 3)	-1.31664	7.61683e-05	-1.1676	0.00028571	0.407263	0.298034	0.258228	0.784717	-0.17884	0.7651	Down	Down
AT2G22470	264005_at	7					AGP2 (ARABINOGALACTAN-PROTEIN 2)	-1.2907	0.000179809	-1.10636	0.000855539	0.246647	0.625302	0.0623032	0.98456	0.35913	0.468582	Down	Down
AT2G31270	264114_at	7					ATCDT1A/CDT1/CDT1A (ARABIDOPSIS HOMOLOG OF YEAST CDT1 A); cyclin-dependent protein kinase/ protein binding	-1.19252	6.60222e-07	-0.92791	2.32458e-05	-0.0438319	0.917513	-0.308438	0.344539	0.261233	0.348169	Down
AT1G04110	264319_at	7					SDD1 (STOMATAL DENSITY AND DISTRIBUTION); subtilase	-1.09125	0.00208958	-1.10088	0.00175912	0.25026	0.648221	0.259889	0.832882	0.0184138	0.986654	Down	Down
AT1G04000	265039_at	7					similar to unknown protein [Arabidopsis thaliana] (TAIR:AT5G44060.1); similar to unnamed protein product [Vitis vinifera] (GB:CAO40594.1); contains InterPro domain Ankyrin (InterPro:IPR002110)	-1.28834	3.44071e-07	-0.725604	0.000591476	0.355653	0.143411	-0.207085	0.680069	0.182043	0.593454	Down
AT1G03870	265066_at	7					FLA9	-0.842864	0.0135997	-1.16897	0.000767668	-0.164246	0.789957	0.16186	0.935847	0.508758	0.254046		Down
AT2G20370	265283_at	7					KAM1/MUR3 (MURUS 3); catalytic/ transferase, transferring glycosyl groups	-0.835933	0.00172435	-1.06534	0.000124672	0.0323747	0.95841	0.261779	0.684715	0.177984	0.709482		Down
AT2G14080	265297_at	7					disease resistance protein (TIR-NBS-LRR class), putative	-1.38248	2.73015e-05	-0.648227	0.0285859	0.941094	0.0049778	0.206841	0.856833	-0.0212736	0.98099	Down
AT2G35620	265844_at	7					leucine-rich repeat transmembrane protein kinase, putative	-1.03194	1.93163e-06	-1.03011	2.16103e-06	-0.142864	0.617517	-0.144689	0.81296	0.223559	0.406054	Down	Down
AT2G01630	265873_at	7					glycosyl hydrolase family 17 protein / beta-1,3-glucanase, putative	-1.10546	4.93524e-05	-1.11516	4.20837e-05	0.273776	0.419665	0.283474	0.602509	-0.00605884	0.993071	Down	Down
AT2G15080	265917_at	7					disease resistance family protein	-1.16741	0.0036718	-0.978682	0.0129495	0.257971	0.691685	0.0692466	0.985514	-0.0465957	0.96797	Down
AT2G27060	266303_at	7					ATP binding / protein serine/threonine kinase	-1.12048	2.12503e-07	-1.26295	3.28756e-08	0.233883	0.28358	0.376351	0.114208	0.0776717	0.834495	Down	Down
AT2G32270	266336_at	7					ZIP3 (ZINC TRANSPORTER 3 PRECURSOR); zinc ion transmembrane transporter	-1.17459	0.000160223	-0.737971	0.0110024	0.647675	0.0503731	0.211056	0.844706	-0.122333	0.848893	Down
AT2G16880	266529_at	7					pentatricopeptide (PPR) repeat-containing protein	-0.591787	0.00599638	-1.02289	1.69623e-05	-0.306543	0.247362	0.124561	0.900301	-0.22074	0.513632		Down
AT2G46920	266758_at	7					POL (POLTERGEIST); protein serine/threonine phosphatase	-1.29899	1.97294e-06	-1.05688	3.42084e-05	0.0918683	0.837658	-0.150249	0.876186	0.133659	0.768718	Down	Down
AT2G46870	266760_at	7				ABI3VP1	NGA1 (NGATHA1); transcription factor	-1.10553	0.000579934	-0.736172	0.016474	0.0721839	0.912429	-0.297173	0.711415	-0.209053	0.712334	Down
AT2G45970	266921_at	7					CYP86A8 (LACERATA); fatty acid (omega-1)-hydroxylase/ oxygen binding	-1.08003	3.49007e-06	-1.08046	3.72367e-06	-0.15901	0.607676	-0.158575	0.811912	0.17759	0.595627	Down	Down
AT2G18980	266941_at	7					peroxidase, putative	-0.874089	0.000518074	-1.0206	8.5392e-05	0.0441801	0.934904	0.190689	0.811912	-0.12779	0.793128		Down
AT2G39180	267013_at	7					protein kinase family protein	-1.03786	0.000339854	-0.807354	0.00355076	-0.0381025	0.95151	-0.268604	0.704881	-0.258274	0.570594	Down
AT2G38465	267036_at	7					similar to unnamed protein product [Vitis vinifera] (GB:CAO61577.1)	0.0491576	0.952338	-0.251936	0.494454	-0.0674838	0.915544	0.23361	0.814473	-1.03344	0.00164699					Down
AT2G38090	267141_at	7				MYB	myb family transcription factor	-1.02204	0.00100372	-0.767759	0.0104378	-0.0780373	0.901808	-0.332323	0.623668	0.182302	0.751746	Down
AT2G23130	267260_at	7					AGP17 (ARABINOGALACTAN PROTEIN 17)	-1.11265	0.000646941	-1.3759	5.49184e-05	0.187432	0.724125	0.450683	0.415391	0.922861	0.00682798	Down	Down
AT2G19130	267490_at	7					S-locus lectin protein kinase family protein	-0.563029	0.0282936	-1.02167	0.000144151	0.108457	0.820383	0.567094	0.102847	-0.477768	0.116396		Down
AT2G30800	267570_at	7					HVT1 (HELICASE IN VASCULAR TISSUE AND TAPETUM); ATP binding / helicase/ nucleic acid binding	-1.12643	8.05957e-06	-1.08531	1.33518e-05	-0.159539	0.649753	-0.200656	0.749367	-0.232807	0.505096	Down	Down
AT2G41990	267580_at	7					similar to unknown protein [Arabidopsis thaliana] (TAIR:AT4G35170.1); similar to hypothetical protein [Vitis vinifera] (GB:CAN73167.1)	-0.600031	0.0923695	-1.04832	0.00222131	0.164313	0.790861	0.612604	0.231343	-0.255818	0.671657		Down
AT2G42280	267628_at	7				bHLH	basic helix-loop-helix (bHLH) family protein	-0.678538	0.00391179	-1.08796	2.29864e-05	-0.147159	0.701503	0.262259	0.606169	-0.0745688	0.886616		Down
AT2G41520	245109_at	8					DNAJ heat shock N-terminal domain-containing protein	-0.707191	0.000136236	-1.01235	1.10487e-06	-0.377961	0.055211	-0.0728032	0.951219	-0.192114	0.468026		Down
AT2G41540	245112_at	8					GPDHC1; NAD binding / glycerol-3-phosphate dehydrogenase (NAD+)	-0.916214	3.13827e-05	-1.0024	9.16453e-06	-0.285913	0.249883	-0.199726	0.686042	0.046886	0.922642		Down
AT5G12400	245179_at	8				DDT	PHD finger transcription factor, putative	-1.11432	0.00418736	-1.56274	0.000130601	-0.64545	0.159421	-0.197023	0.928535	0.11463	0.89642	Down	Down
AT5G12430	245182_at	8					DNAJ heat shock N-terminal domain-containing protein	-1.34862	1.84653e-05	-1.17102	0.000104159	-0.141952	0.778513	-0.319555	0.605329	0.0135601	0.988293	Down	Down
AT1G59218;AT1G58848	245218_s_at	8					[AT1G59218, disease resistance protein (CC-NBS-LRR class), putative];[AT1G58848, ATP binding / protein binding]	-1.31222	0.00016762	-1.20889	0.000385336	-0.411887	0.333451	-0.515213	0.334145	0.090629	0.906513	Down	Down
AT4G16140	245479_at	8					proline-rich family protein	-0.861311	0.0117483	-1.21647	0.000512068	-0.521848	0.205773	-0.166686	0.933057	0.599163	0.146778		Down
AT1G26210	245816_at	8					similar to unknown protein [Arabidopsis thaliana] (TAIR:AT1G68870.1)	-1.42476	5.29728e-06	-0.726941	0.00743239	-0.333645	0.351091	-1.03146	0.00298812	0.191228	0.699891	Down			Down
AT5G11070	245906_at	8					similar to unknown protein [Arabidopsis thaliana] (TAIR:AT5G35090.1)	-0.702064	0.000855545	-1.5251	2.28149e-08	-0.593655	0.00926711	0.229379	0.608425	0.329457	0.204592		Down
AT5G20360	246120_at	8					octicosapeptide/Phox/Bem1p (PB1) domain-containing protein / tetratricopeptide repeat (TPR)-containing protein	-0.999504	3.67443e-05	-1.18919	3.60836e-06	-0.777886	0.00190144	-0.588203	0.0434997	-0.0466337	0.930367		Down
AT5G19900	246139_at	8					PRLI-interacting factor, putative	-1.2521	8.40488e-08	-1.70602	6.14827e-10	-0.751142	0.000390316	-0.297223	0.301203	0.0297984	0.950538	Down	Down
AT4G37080	246231_at	8					similar to unknown protein [Arabidopsis thaliana] (TAIR:AT5G42690.2); similar to hypothetical protein [Populus tremula] (GB:CAM84232.1); contains InterPro domain Protein of unknown function DUF547 (InterPro:IPR006869)	-0.892352	0.00349445	-1.03112	0.000828752	-0.905881	0.00726817	-0.767118	0.0564105	0.136386	0.832718		Down
AT5G25070	246946_at	8					similar to unnamed protein product [Vitis vinifera] (GB:CAO66326.1)	-0.516677	0.085016	-1.10797	0.000236006	-0.902944	0.00516999	-0.311654	0.634203	-0.0788398	0.907244		Down
AT5G67470	246995_at	8					formin homology 2 domain-containing protein / FH2 domain-containing protein	-0.558007	0.0592223	-1.12018	0.000208544	-0.665556	0.0394736	-0.103386	0.963252	0.126668	0.838339		Down
AT5G63710	247357_at	8					leucine-rich repeat transmembrane protein kinase, putative	-0.875437	5.27475e-05	-1.10172	2.4281e-06	-0.722944	0.00144495	-0.496663	0.0624107	-0.0118438	0.985209		Down
AT5G62360	247478_at	8					invertase/pectin methylesterase inhibitor family protein	-1.09638	0.0653826	-1.72755	0.00281199	-0.661608	0.39058	-0.0304397	0.995971	0.00582366	0.997319	Down	Down
AT5G60550;AT5G60548	247635_at	8					[AT5G60550, GRIK2 (GEMINIVIRUS REP INTERACTING KINASE 2); kinase];[AT5G60548, CPuORF62 (Conserved peptide upstream open reading frame 62)]	-1.14329	1.11978e-07	-1.18237	6.79726e-08	-0.191511	0.398187	-0.152426	0.749366	-0.0929687	0.782382	Down	Down
AT5G58040	247841_at	8					ATFIP1[V] (ARABIDOPSIS HOMOLOG OF YEAST FIP1 [V]); RNA binding / protein binding	-1.03844	0.000103675	-1.34342	3.49219e-06	-0.62201	0.0259363	-0.317027	0.512867	-0.190236	0.665012	Down	Down
AT5G57180	247946_at	8				Orphans	CIA2 (CHLOROPLAST IMPORT APPARATUS 2)	-0.703494	0.0351495	-1.42058	6.29545e-05	-0.742314	0.0455571	-0.0252301	0.995428	0.176961	0.789737		Down
AT5G55620	248028_at	8					similar to unknown protein [Arabidopsis thaliana] (TAIR:AT3G09950.1); similar to unnamed protein product [Vitis vinifera] (GB:CAO39940.1)	-0.806815	0.00278632	-1.04401	0.000188861	-0.560007	0.0645295	-0.322815	0.552697	-0.124345	0.823658		Down
AT5G56040	248046_at	8					leucine-rich repeat protein kinase, putative	-1.25142	4.37887e-06	-1.52593	2.45552e-07	-0.565957	0.0334029	-0.291447	0.542377	-0.0392206	0.950434	Down	Down
AT5G55550	248063_at	8					RNA recognition motif (RRM)-containing protein	-1.25067	6.2358e-07	-1.3101	3.29857e-07	-0.311392	0.220102	-0.25196	0.55175	0.10588	0.801717	Down	Down
AT5G53980	248208_at	8				HB	ATHB52 (ARABIDOPSIS THALIANA HOMEOBOX PROTEIN 52); transcription factor	-1.42865	3.54944e-07	-1.01283	4.47748e-05	-0.227468	0.482011	-0.643287	0.0301795	0.0688652	0.894862	Down	Down
AT5G47800	248772_at	8					phototropic-responsive NPH3 family protein	-0.906881	0.00284205	-0.960307	0.0015331	-1.05715	0.00186946	-1.00373	0.00793031	-0.122557	0.853423			Down	Down
AT5G47820	248773_at	8					FRA1 (FRAGILE FIBER 1); microtubule motor	-0.639732	0.0126047	-1.08282	7.6246e-05	-0.674043	0.0179009	-0.230953	0.745319	0.0929431	0.871993		Down
AT5G45800	248908_at	8					MEE62 (maternal effect embryo arrest 62); ATP binding / protein serine/threonine kinase	-0.935791	3.69321e-05	-1.12915	2.9874e-06	-0.345845	0.161326	-0.152491	0.837888	0.151913	0.681551		Down
AT5G45260	248995_at	8				WRKY	RRS1 (RESISTANT TO RALSTONIA SOLANACEARUM 1); transcription factor	-1.22867	2.95485e-05	-1.19587	4.00213e-05	-0.160784	0.71981	-0.193581	0.843391	-0.263433	0.540703	Down	Down
AT5G44390	249051_at	8					FAD-binding domain-containing protein	-1.26003	9.59922e-09	-0.296271	0.066647	-0.0189415	0.960988	-0.982705	1.74622e-05	0.0800309	0.807664	Down
AT5G43270	249144_at	8				SBP	SPL2 (SQUAMOSA PROMOTER BINDING PROTEIN-LIKE 2); DNA binding / transcription factor	-1.44702	0.000982528	-1.09072	0.00999157	-0.102942	0.909861	-0.459247	0.638294	0.0718972	0.94998	Down	Down
AT5G42500;AT5G42510	249195_s_at	8					[AT5G42500, disease resistance-responsive family protein];[AT5G42510, disease resistance-responsive family protein]	-0.866825	0.055839	-1.48547	0.000970656	-0.481624	0.422629	0.137017	0.971405	-0.120435	0.907978		Down
AT5G40830	249347_at	8					(ARABIDOPSIS THALIANA RAS ASSOCIATED WITH DIABETES PROTEIN 3); methyltransferase	-0.747385	0.000886055	-1.15621	4.38189e-06	-0.497846	0.0428309	-0.0890159	0.953282	0.237299	0.47944		Down
AT5G35750	249693_at	8				Orphans	AHK2 (ARABIDOPSIS HISTIDINE KINASE 2)	-0.930456	0.00054846	-1.54157	8.33998e-07	-0.538576	0.0692946	0.0725405	0.973129	0.200618	0.660059		Down
AT5G17700	250045_at	8					MATE efflux family protein	-1.27512	0.00171622	-0.486626	0.26596	-0.0705504	0.93729	-0.859044	0.118888	0.156405	0.859483	Down
AT5G17890	250064_at	8				Orphans	LIM domain-containing protein / disease resistance protein-related	-1.32614	9.91574e-05	-1.13522	0.000513197	-0.276123	0.55672	-0.46704	0.391207	0.0783962	0.916141	Down	Down
AT5G12170	250307_at	8					similar to unknown protein [Arabidopsis thaliana] (TAIR:AT5G19380.1); similar to unnamed protein product [Vitis vinifera] (GB:CAO16866.1); contains domain Multidrug resistance efflux transporter EmrE (SSF103481)	-1.164	6.11573e-07	-0.876389	3.3022e-05	-0.778134	0.000482402	-1.06574	5.62045e-05	-0.322265	0.180858	Down			Down
AT5G12050	250327_at	8					similar to unnamed protein product [Vitis vinifera] (GB:CAO45643.1)	-1.33625	0.000160223	-1.47158	4.65635e-05	-0.806066	0.0311342	-0.670737	0.157041	-0.791292	0.0336427	Down	Down
AT5G10550	250424_at	8					GTE2 (GLOBAL TRANSCRIPTION FACTOR GROUP E 2); DNA binding	-1.08925	9.03561e-07	-1.25371	1.14339e-07	-0.248679	0.287695	-0.0842157	0.94301	-0.0355878	0.939767	Down	Down
AT5G01050;AT5G01040	251124_s_at	8					[AT5G01050, laccase family protein / diphenol oxidase family protein];[AT5G01040, LAC8 (laccase 8); copper ion binding / oxidoreductase]	-1.24429	0.000146809	-1.69313	2.57502e-06	-0.897917	0.00899672	-0.449077	0.399396	0.299374	0.547299	Down	Down
AT3G59670	251476_at	8					similar to unknown protein [Arabidopsis thaliana] (TAIR:AT4G37440.2); similar to unknown protein [Arabidopsis thaliana] (TAIR:AT4G37440.1); similar to unnamed protein product [Vitis vinifera] (GB:CAO46283.1)	-1.01282	7.12232e-05	-0.863558	0.000411693	-0.34169	0.241137	-0.490957	0.138841	0.193073	0.634316	Down
AT3G59052;AT3G59050	251505_at	8					[AT3G59052, CPuORF18 (Conserved peptide upstream open reading frame 18)];[AT3G59050, ATPAO3 (POLYAMINE OXIDASE 3); oxidoreductase]	-1.11476	1.07855e-05	-1.3589	6.56954e-07	-0.218627	0.496771	0.0255185	0.991839	-0.263333	0.43105	Down	Down
AT3G55500	251791_at	8					ATEXPA16 (ARABIDOPSIS THALIANA EXPANSIN A16)	-1.56412	0.0101764	-1.34566	0.0245984	-0.423991	0.65895	-0.642456	0.648939	0.245955	0.853927	Down
AT3G54400	251899_at	8					aspartyl protease family protein	-1.02054	0.00340367	-1.25307	0.000435201	-0.752423	0.0538913	-0.519893	0.368936	0.438467	0.368612	Down	Down
AT3G51110	252100_at	8					crooked neck protein, putative / cell cycle protein, putative	-0.751065	0.00225621	-1.49038	4.86289e-07	-0.710767	0.00871108	0.0285531	0.99131	-0.272227	0.457068		Down
AT3G50700	252175_at	8				C2H2	ATIDD2 (ARABIDOPSIS THALIANA INDETERMINATE(ID)-DOMAIN 2); nucleic acid binding / transcription factor/ zinc ion binding	-0.98581	1.7514e-05	-1.22405	8.33998e-07	-0.254412	0.342891	-0.0161684	0.994948	-0.329152	0.208774		Down
AT3G50400	252209_at	8					GDSL-motif lipase/hydrolase family protein	-1.02072	0.00162267	-0.481821	0.142377	-0.341782	0.430328	-0.88068	0.032977	0.142865	0.833402	Down
AT3G49220	252255_at	8					pectinesterase family protein	-0.96019	0.000157403	-1.45656	5.63722e-07	-0.715692	0.00736113	-0.219318	0.736795	0.112101	0.823418		Down
AT3G49670	252272_at	8					BAM2 (big apical meristem 2); ATP binding / protein serine/threonine kinase	-1.10408	1.0337e-07	-1.29769	7.68931e-09	-0.261069	0.180526	-0.0674667	0.952718	-0.156456	0.552501	Down	Down
AT3G46610;AT5G14350	252473_s_at	8					[AT3G46610, pentatricopeptide (PPR) repeat-containing protein];[AT5G14350, pseudogene of plastocyanin-like domain-containing protein]	-1.12132	0.000144947	-1.36126	1.16386e-05	-0.551305	0.0842148	-0.311358	0.606926	-0.116524	0.848009	Down	Down
AT3G45700	252536_at	8					proton-dependent oligopeptide transport (POT) family protein	-1.26184	0.000332497	-0.855282	0.0102699	-0.1213	0.853672	-0.527855	0.333637	0.236377	0.697905	Down
AT3G45260	252573_at	8				C2H2	zinc finger (C2H2 type) family protein	-0.922371	0.00381236	-1.11698	0.000578098	-0.568394	0.124939	-0.373787	0.56966	-0.0638582	0.934332		Down
AT4G35940	253111_at	8					similar to unknown protein [Arabidopsis thaliana] (TAIR:AT2G17787.1); similar to similar to Plasmodium falciparum. Hypothetical protein [Dictyostelium discoideum] (GB:AAO53175.1); similar to hypothetical protein DDBDRAFT_0217708 [Dictyostelium discoideum AX4] (GB:XP_643558.1)	-0.827906	0.000310983	-1.13723	5.65129e-06	-0.342599	0.196433	-0.0332782	0.987714	-0.235143	0.488634		Down
AT4G35320	253165_at	8					similar to unknown protein [Arabidopsis thaliana] (TAIR:AT2G17300.1); similar to hypothetical protein [Vitis vinifera] (GB:CAN78386.1)	-1.23879	4.78129e-05	-1.49337	3.94027e-06	-0.272885	0.493103	-0.0183141	0.995718	0.911821	0.00263187	Down	Down
AT4G34610	253247_at	8				HB	BLH6 (BELL1-LIKE HOMEODOMAIN 5); DNA binding / transcription factor	-1.23959	4.22363e-06	-0.940749	0.000146033	-0.235618	0.476029	-0.534457	0.0943394	0.127846	0.784297	Down
AT4G34740	253252_at	8					ATASE2 (GLN PHOSPHORIBOSYL PYROPHOSPHATE AMIDOTRANSFERASE 2); amidophosphoribosyltransferase	-1.09557	1.30448e-06	-1.54548	6.31265e-09	-0.68046	0.00171386	-0.230544	0.556243	-0.0647098	0.880445	Down	Down
AT4G32070	253458_at	8					octicosapeptide/Phox/Bem1p (PB1) domain-containing protein / tetratricopeptide repeat (TPR)-containing protein	-1.09602	8.5043e-05	-1.27674	1.12907e-05	-0.569755	0.0520224	-0.389034	0.372728	-0.130071	0.805717	Down	Down
AT4G31500	253534_at	8					CYP83B1 (CYTOCHROME P450 MONOOXYGENASE 83B1); oxygen binding	-1.60904	0.0009818	-0.760961	0.118471	-0.469851	0.485301	-1.31793	0.032977	-0.103776	0.928319	Down
AT4G26690	253925_at	8					MRH5/SHV3 (morphogenesis of root hair 5); glycerophosphodiester phosphodiesterase/ kinase	-0.863961	0.000138021	-1.21818	1.42409e-06	-0.457647	0.0580638	-0.103432	0.93408	0.576894	0.0124534		Down
AT4G25780	254024_at	8					pathogenesis-related protein, putative	-1.20034	2.00385e-05	-1.28973	7.44381e-06	-1.11411	0.000196036	-1.02472	0.00159532	0.303348	0.415337	Down	Down	Down	Down
AT4G25990	254043_at	8				Orphans	CIL	-1.19213	0.000115021	-1.5445	3.83837e-06	-0.305277	0.443558	0.0470902	0.98591	0.24264	0.620811	Down	Down
AT4G22910	254284_at	8					signal transducer	-1.09856	0.000111228	-1.18086	4.21315e-05	-0.264715	0.480139	-0.182411	0.85936	0.0800327	0.894595	Down	Down
AT4G21870	254384_at	8					26.5 kDa class P-related heat shock protein (HSP26.5-P)	-0.646887	0.0564127	-1.29804	0.000188369	-0.557476	0.15686	0.0936802	0.971845	-0.456918	0.315289		Down
AT4G21410	254410_at	8					protein kinase family protein	-1.29476	0.000299196	-1.71057	9.10065e-06	-0.768605	0.0459447	-0.352801	0.665162	-0.467366	0.321442	Down	Down
AT4G20230	254512_at	8					terpene synthase/cyclase family protein	-1.07049	0.000183474	-0.844522	0.0019268	-0.554533	0.0728273	-0.780502	0.0251621	0.0316739	0.967985	Down
AT4G19380	254572_at	8					alcohol oxidase-related	-1.54039	1.32085e-06	-1.34489	9.33804e-06	-0.235323	0.55454	-0.430824	0.316142	-0.361941	0.331915	Down	Down
AT4G13840	254737_at	8					transferase family protein	-0.95175	0.000628353	-1.14948	7.09355e-05	-0.308501	0.390694	-0.110768	0.952718	-0.0447019	0.950434		Down
AT4G12770;AT4G12780	254780_s_at	8					[AT4G12770, heat shock protein binding];[AT4G12780, auxilin-related]	-0.839831	0.0137745	-1.16892	0.000754028	-0.344562	0.469718	-0.0154748	0.996189	-0.0268492	0.978478		Down
AT4G12730	254785_at	8					FLA2	-0.908517	0.000381453	-1.26072	6.39774e-06	-0.507596	0.0695802	-0.155392	0.880446	0.527938	0.0601441		Down
AT4G11160	254904_at	8					translation initiation factor IF-2, mitochondrial, putative	-0.956839	1.01734e-06	-1.16443	5.37726e-08	-0.420225	0.0221364	-0.212638	0.499916	-0.193288	0.427421		Down
AT4G11460	254931_at	8					protein kinase family protein	-1.03112	0.000958661	-1.66625	2.65657e-06	-0.652578	0.0584158	-0.0174407	0.995792	-0.0355561	0.968015	Down	Down
AT4G02560	255444_at	8				HB	LD (LUMINIDEPENDENS); transcription factor	-1.52865	2.05898e-08	-1.47584	3.72666e-08	-0.335023	0.169425	-0.387834	0.192526	-0.152204	0.673882	Down	Down
AT4G01220	255571_at	8					similar to RGXT1 (RHAMNOGALACTURONAN XYLOSYLTRANSFERASE 1), UDP-xylosyltransferase [Arabidopsis thaliana] (TAIR:AT4G01770.1); similar to putative alpha 1,3-xylosyltransferase [Linum usitatissimum] (GB:AAZ94713.1); contains InterPro domain Reticulon; (InterPro:IPR003388)	-0.669379	0.00146302	-1.17392	1.52062e-06	-0.386243	0.106249	0.1183	0.902593	0.154355	0.671982		Down
AT4G01450	255578_at	8					nodulin MtN21 family protein	-1.11363	8.47076e-06	-0.724468	0.00123209	-0.488186	0.0508973	-0.877352	0.00188744	0.162399	0.681202	Down
AT4G01070	255622_at	8					GT72B1; UDP-glucosyltransferase/ UDP-glycosyltransferase/ transferase, transferring glycosyl groups	-1.10182	0.000229025	-1.16807	0.000109092	-0.232659	0.588214	-0.166411	0.898164	0.398549	0.302163	Down	Down
AT1G22330	255962_at	8					RNA binding	-0.734836	0.0443092	-1.46927	0.000117655	-0.706266	0.0883585	0.0281641	0.994948	0.111195	0.892143		Down
AT1G18140	256128_at	8					LAC1 (Laccase 1); copper ion binding / oxidoreductase	-1.44083	2.8824e-05	-1.29826	0.000100464	-0.154071	0.783968	-0.296644	0.71882	0.175003	0.775684	Down	Down
AT3G13760	256774_at	8					DC1 domain-containing protein	-0.754343	0.0215047	-1.10076	0.000909969	-0.372603	0.391908	-0.0261832	0.994165	-0.123492	0.864469		Down
AT3G26330	256875_at	8					CYP71B37 (cytochrome P450, family 71, subfamily B, polypeptide 37); oxygen binding	-0.911149	0.00085035	-1.37717	5.62636e-06	-0.322465	0.352731	0.143555	0.917171	0.0929457	0.877184		Down
AT3G24080	256910_at	8					KRR1 family protein	-1.51735	5.02603e-05	-1.41575	0.000110631	-0.717275	0.0677197	-0.818874	0.0759549	-0.0250949	0.9806	Down	Down
AT3G28345	257899_at	8					ABC transporter family protein	-1.22874	0.00883104	-1.54739	0.00109106	-0.501924	0.431142	-0.183277	0.95596	-0.0426809	0.975581	Down	Down
AT3G19850	257964_at	8					phototropic-responsive NPH3 family protein	-0.811863	0.00158749	-1.76181	6.6414e-08	-1.33582	2.24096e-05	-0.38588	0.355495	-0.0628388	0.915003		Down	Down
AT3G02760	258601_at	8					histidyl-tRNA synthetase, putative / histidine--tRNA ligase, putative	-0.697293	0.00396633	-1.15779	1.47785e-05	-1.02002	0.000269843	-0.559523	0.0833391	0.100585	0.848097		Down	Down
AT3G08670	258663_at	8					similar to unknown protein [Arabidopsis thaliana] (TAIR:AT3G51540.1); similar to hypothetical protein [Vitis vinifera] (GB:CAN71240.1)	-0.983711	4.85999e-05	-1.24949	1.88717e-06	-0.287793	0.311621	-0.0220116	0.992805	-0.0889472	0.856238		Down
AT3G05800	258742_at	8				bHLH	transcription factor	-1.17925	0.000286085	-0.982031	0.00168029	-0.204801	0.683533	-0.402016	0.49816	-0.578745	0.118518	Down
AT3G05710	258896_at	8					SYP43 (syntaxin 43); SNAP receptor	-0.870163	0.000598022	-1.01216	0.000104872	-0.376792	0.204831	-0.234792	0.7112	-0.00888523	0.990553		Down
AT3G10120	258935_at	8					similar to unknown protein [Arabidopsis thaliana] (TAIR:AT5G03890.1); similar to hypothetical protein [Vitis vinifera] (GB:CAN62766.1)	-0.844785	0.0131328	-1.12488	0.00107871	-0.541542	0.183696	-0.261448	0.820171	-0.0503144	0.956158		Down
AT3G01190	259276_at	8					peroxidase 27 (PER27) (P27) (PRXR7)	-1.17161	1.30448e-06	-1.56574	1.5252e-08	-0.314477	0.204831	0.079658	0.956329	0.104979	0.801156	Down	Down
AT3G05370	259298_at	8					disease resistance family protein	-1.44223	0.000934211	-1.03597	0.013569	-0.0726096	0.938653	-0.478875	0.604075	-0.211214	0.807523	Down
AT1G06410	259393_at	8					ATTPS7 (Arabidopsis thaliana trehalose-phosphatase/synthase 7); transferase, transferring glycosyl groups / trehalose-phosphatase	-0.904326	1.43456e-05	-1.15439	4.43303e-07	-0.519541	0.0122316	-0.269472	0.40692	0.223581	0.413268		Down
AT1G12460	259531_at	8					leucine-rich repeat transmembrane protein kinase, putative	-1.10474	8.47076e-06	-1.17187	3.91771e-06	-0.235228	0.433898	-0.168102	0.823665	-0.0671004	0.893908	Down	Down
AT1G28060	259582_at	8					small nuclear ribonucleoprotein family protein / snRNP family protein	-0.470617	0.0172092	-1.02607	5.20476e-06	-1.03413	2.51127e-05	-0.478683	0.0686952	0.20581	0.50322		Down	Down
AT1G77690	259680_at	8					amino acid permease, putative	-1.37171	9.83254e-05	-1.35025	0.000108681	-0.278806	0.568666	-0.300265	0.738376	0.291526	0.590701	Down	Down
AT1G63130	259689_x_at	8					pentatricopeptide (PPR) repeat-containing protein	-1.44741	5.97494e-09	-1.65448	7.09308e-10	-0.575326	0.00433969	-0.368254	0.145734	0.0272512	0.955046	Down	Down
AT1G71210	259899_at	8					pentatricopeptide (PPR) repeat-containing protein	-0.466851	0.0558949	-1.2052	8.04256e-06	-0.775895	0.00381356	-0.0375469	0.987064	0.137851	0.765707		Down
AT1G74160	259903_at	8					similar to unknown protein [Arabidopsis thaliana] (TAIR:AT1G18620.2); similar to unknown protein [Arabidopsis thaliana] (TAIR:AT1G18620.1); similar to unnamed protein product [Vitis vinifera] (GB:CAO49165.1)	-1.13494	0.000603155	-1.20492	0.000298303	-0.515222	0.179143	-0.445243	0.437567	0.178321	0.776359	Down	Down
AT1G68780	260041_at	8					leucine-rich repeat family protein	-1.085	7.61496e-05	-1.59359	3.69002e-07	-0.454272	0.128464	0.0543093	0.983878	-0.103816	0.853619	Down	Down
AT1G78170	260081_at	8					similar to unknown protein [Arabidopsis thaliana] (TAIR:AT1G22250.1); similar to unnamed protein product [Vitis vinifera] (GB:CAO61724.1)	-1.1139	6.80481e-05	-1.30964	7.91459e-06	-0.448647	0.142161	-0.252906	0.699532	-0.162744	0.737286	Down	Down
AT1G66350	260141_at	8				GRAS	RGL1 (RGA-LIKE 1); transcription factor	-0.777211	0.000223641	-1.32926	1.43532e-07	-0.53056	0.0174031	0.0214896	0.992482	-0.209299	0.50322		Down
AT1G63670	260293_at	8					similar to unknown protein [Arabidopsis thaliana] (TAIR:AT2G45900.1); similar to unnamed protein product [Vitis vinifera] (GB:CAO39618.1); contains domain PTHR21726:SF8 (PTHR21726:SF8); contains domain PTHR21726 (PTHR21726)	-1.05124	0.000192178	-0.873545	0.00122301	-0.172432	0.692647	-0.350123	0.488106	-0.172528	0.72841	Down
AT1G73970	260373_at	8					similar to unnamed protein product [Vitis vinifera] (GB:CAO63616.1)	-1.04413	1.08328e-06	-1.1779	1.86803e-07	-0.719684	0.00052787	-0.585922	0.00992938	-0.0972083	0.787251	Down	Down
AT1G69670	260416_at	8					ATCUL3B/CUL3B (Cullin 3B); protein binding / ubiquitin-protein ligase	-0.885181	0.00703967	-1.00973	0.00211223	-0.68903	0.0637348	-0.564476	0.257043	-0.198571	0.749672		Down
AT1G72470	260423_at	8					ATEXO70D1 (exocyst subunit EXO70 family protein D1); protein binding	-1.07999	0.00016762	-1.1937	4.66802e-05	-0.258485	0.505155	-0.144772	0.91891	0.19744	0.683225	Down	Down
AT1G32450	260693_at	8					proton-dependent oligopeptide transport (POT) family protein	-1.00319	0.000227778	-1.05992	0.000112842	-0.250899	0.495641	-0.194173	0.829939	0.0217029	0.977464	Down	Down
AT1G49230	260753_at	8					zinc finger (C3HC4-type RING finger) family protein	-0.653624	0.0257728	-1.1157	0.000240927	-0.808047	0.0124037	-0.345968	0.565283	-0.396252	0.324187		Down
AT1G49200	260770_at	8					zinc finger (C3HC4-type RING finger) family protein	-1.12919	9.11231e-05	-1.59277	8.33998e-07	-0.666928	0.0266369	-0.203347	0.827389	0.0585288	0.928564	Down	Down
AT1G78270	260799_at	8					ATUGT85A4 (UDP-GLUCOSYL TRANSFERASE 85A4); UDP-glycosyltransferase/ glucuronosyltransferase/ transferase, transferring hexosyl groups	-0.692731	0.0117183	-1.30814	1.66475e-05	-0.602962	0.050871	0.0124489	0.996189	-0.431783	0.21547		Down
AT1G78260	260806_at	8					RNA recognition motif (RRM)-containing protein	-0.868763	0.0446477	-1.48383	0.000663189	-0.697347	0.169816	-0.0822828	0.98456	0.357283	0.620811		Down
AT1G43850	260862_at	8				C2H2	SEU (SEUSS); transcription cofactor	-0.895718	2.04392e-05	-1.14147	6.75566e-07	-0.366447	0.0949013	-0.120693	0.878807	-0.216905	0.444515		Down
AT1G48480	261308_at	8					RKL1 (Receptor-like kinase 1); ATP binding / kinase/ protein serine/threonine kinase	-0.711743	0.0159855	-1.14289	0.000208615	-0.7542	0.0217284	-0.323052	0.623668	0.399871	0.324912		Down
AT1G28420	261494_at	8				HB	HB-1 (homeobox-1); transcription factor	-0.744346	0.00522865	-1.10938	8.82502e-05	-0.540214	0.0746448	-0.175175	0.868938	0.00327299	0.996368		Down
AT1G49975	261638_at	8					similar to hypothetical protein [Vitis vinifera] (GB:CAN66219.1)	-1.01	0.00021996	-1.09783	7.84489e-05	-0.319959	0.342695	-0.232129	0.751235	-0.0609918	0.922113	Down	Down
AT1G76270	261726_at	8					similar to unknown protein [Arabidopsis thaliana] (TAIR:AT1G20550.1); similar to axi 1 [Nicotiana tabacum] (GB:CAA56570.1); similar to unnamed protein product [Vitis vinifera] (GB:CAO62021.1); similar to unnamed protein product [Vitis vinifera] (GB:CAO47467.1); contains InterPro domain Protein of unknown function DUF246, plant (InterPro:IPR004348)	-1.00739	1.44202e-05	-1.11867	3.55159e-06	-0.419984	0.078402	-0.308709	0.381414	-0.0254349	0.96667	Down	Down
AT1G11545	261825_at	8					xyloglucan:xyloglucosyl transferase, putative / xyloglucan endotransglycosylase, putative / endo-xyloglucan transferase, putative	-1.06797	0.00237326	-1.0037	0.00372117	-0.404345	0.378388	-0.468622	0.461739	0.262298	0.666663	Down	Down
AT1G11450;AT1G11460	261868_s_at	8					[AT1G11450, nodulin MtN21 family protein];[AT1G11460, nodulin MtN21 family protein]	-0.4521	0.0915739	-1.2535	1.25039e-05	-1.02555	0.000526099	-0.22415	0.764266	-0.0371294	0.958039		Down	Down
AT1G22530	261926_at	8					PATL2; transporter	-0.785485	0.000115534	-1.01004	4.22558e-06	-0.317285	0.161396	-0.0927335	0.933965	0.389153	0.0786237		Down
AT1G53830	262198_at	8					ATPME2 (Arabidopsis thaliana pectin methylesterase 2)	-0.648057	0.0680334	-1.55002	3.67795e-05	-0.85109	0.0273971	0.0508713	0.987844	0.59581	0.156751		Down
AT1G74800	262208_at	8					galactosyltransferase family protein	-1.15716	3.19992e-07	-1.64544	1.16241e-09	-0.505356	0.0134594	-0.0170771	0.993397	0.045039	0.917134	Down	Down
AT1G70940	262263_at	8					PIN3 (PIN-FORMED 3); auxin:hydrogen symporter/ transporter	-1.22935	9.84517e-06	-1.41467	1.42409e-06	-0.432399	0.137744	-0.247077	0.684655	-0.0624561	0.9142	Down	Down
AT1G49470	262396_at	8					similar to unknown protein [Arabidopsis thaliana] (TAIR:AT1G55230.1); similar to hypothetical protein [Vitis vinifera] (GB:CAN63047.1); contains InterPro domain Protein of unknown function DUF716 (InterPro:IPR006904)	-0.838489	0.00165296	-1.39306	3.95165e-06	-0.979301	0.00104853	-0.42473	0.304383	-0.604483	0.0394911		Down
AT1G11700	262811_at	8					similar to unknown protein [Arabidopsis thaliana] (TAIR:AT1G61930.1); similar to unnamed protein product [Vitis vinifera] (GB:CAO17934.1); contains InterPro domain Protein of unknown function DUF584 (InterPro:IPR007608)	-0.518269	0.104042	-1.31415	5.83053e-05	-0.577512	0.100154	0.218373	0.844706	-0.144751	0.818287		Down
AT1G54200	263002_at	8					similar to unknown protein [Arabidopsis thaliana] (TAIR:AT3G13980.1); similar to unnamed protein product [Vitis vinifera] (GB:CAO45643.1)	-1.44452	0.000103202	-1.41081	0.000124672	-0.215234	0.707259	-0.248952	0.845161	0.0676152	0.938327	Down	Down
AT2G01860	263593_at	8					EMB975 (EMBRYO DEFECTIVE 975)	-0.79049	0.018825	-1.11417	0.00104234	-0.405119	0.354756	-0.0814395	0.979973	-0.32246	0.552011		Down
AT1G04310	263653_at	8					ERS2 (ETHYLENE RESPONSE SENSOR 2); receptor	-0.627253	0.023356	-1.01235	0.000371877	-0.389502	0.252522	-0.00440584	0.9991	-0.0985314	0.87342		Down
AT2G40330	263836_at	8					Bet v I allergen family protein	-0.80074	0.0504153	-1.24644	0.00199811	-0.942198	0.0359847	-0.496494	0.535516	0.379506	0.560378		Down
AT2G42880	263989_at	8					ATMPK20 (Arabidopsis thaliana MAP kinase 20); MAP kinase	-1.13841	3.1954e-07	-1.31343	3.43588e-08	-0.203116	0.402196	-0.0280951	0.987329	0.272456	0.249769	Down	Down
AT1G55760	264562_at	8					BTB/POZ domain-containing protein	-0.873008	3.67443e-05	-1.17216	6.03939e-07	-0.375415	0.0931279	-0.0762597	0.955599	-0.0303677	0.953837		Down
AT1G05150	264568_at	8					calcium-binding EF hand family protein	-0.785593	0.00262213	-1.28058	9.94619e-06	-0.595276	0.0394403	-0.100285	0.956329	0.154311	0.753769		Down
AT1G70230	264696_at	8					similar to unknown protein [Arabidopsis thaliana] (TAIR:AT1G01430.1); similar to Os09g0375300 [Oryza sativa (japonica cultivar-group)] (GB:NP_001063036.1); similar to Os06g0235200 [Oryza sativa (japonica cultivar-group)] (GB:NP_001057240.1); similar to leaf senescence protein-like [Oryza sativa (japonica cultivar-group)] (GB:BAD26032.1); contains InterPro domain Protein of unknown function DUF231…	-1.68139	2.02022e-08	-1.31409	9.88204e-07	-0.735012	0.00359973	-1.10231	0.000235786	-0.277245	0.388969	Down	Down		Down
AT1G70200	264698_at	8					RNA recognition motif (RRM)-containing protein	-0.616637	0.0769154	-0.887347	0.00775361	-1.04918	0.00533881	-0.778466	0.0868394	-0.00342631	0.997319			Down
AT1G63360;AT1G62630	265109_s_at	8					[AT1G63360, disease resistance protein (CC-NBS-LRR class), putative];[AT1G62630, disease resistance protein (CC-NBS-LRR class), putative]	-0.769342	0.00492188	-1.08412	0.000154798	-0.515086	0.101829	-0.200307	0.836734	-0.142036	0.79488		Down
AT2G01950	265250_at	8					BRL2 (BRI1-LIKE 2); ATP binding / protein serine/threonine kinase	-1.41627	0.00232112	-1.59432	0.000683239	-0.480161	0.449259	-0.302104	0.870733	0.234927	0.801156	Down	Down
AT1G13860;AT2G03480	265715_s_at	8					[AT1G13860, dehydration-responsive protein-related];[AT2G03480, dehydration-responsive protein-related]	-1.2146	1.61861e-05	-1.55968	4.65493e-07	-0.443688	0.136421	-0.098612	0.956329	0.220052	0.602245	Down	Down
AT2G01680	265871_at	8					ankyrin repeat family protein	-0.873548	0.000290834	-1.09165	1.83959e-05	-0.318425	0.26682	-0.100321	0.945927	-0.175254	0.665058		Down
AT2G37460	265962_at	8					nodulin MtN21 family protein	-1.11282	0.00016762	-1.21421	5.49642e-05	-0.516081	0.112149	-0.414692	0.379336	0.240631	0.605643	Down	Down
AT2G45160	266131_at	8				GRAS	scarecrow transcription factor family protein	-0.913324	7.83839e-05	-1.104	6.39774e-06	-0.361105	0.157403	-0.170425	0.807864	0.0629601	0.897161		Down
AT2G32450	266361_at	8					calcium-binding EF hand family protein	-0.400679	0.160497	-1.1067	8.50664e-05	-0.889906	0.00274441	-0.183885	0.854416	0.17458	0.718955		Down
AT2G41230	266364_at	8					unknown protein	-0.197914	0.883599	-2.1041	0.000712089	-2.071	0.00254732	-0.164818	0.97508	-0.00780364	0.99627		Down	Down
AT2G35380	266625_at	8					peroxidase 20 (PER20) (P20)	-1.04628	0.0182498	-0.638421	0.165676	-0.150447	0.862013	-0.558309	0.515128	0.108422	0.916368	Down
AT2G02950	266745_at	8					PKS1 (PHYTOCHROME KINASE SUBSTRATE 1)	-1.02706	3.11241e-05	-1.43682	2.64099e-07	-0.714775	0.0045189	-0.305008	0.458858	0.150873	0.713345	Down	Down
AT2G03090	266770_at	8					ATEXPA15 (ARABIDOPSIS THALIANA EXPANSIN A15)	-1.39667	0.000181134	-1.43591	0.000123513	-1.45258	0.000392933	-1.41334	0.00170058	0.0539697	0.955046	Down	Down	Down	Down
AT2G30010	266805_at	8					similar to PMR5 (POWDERY MILDEW RESISTANT 5) [Arabidopsis thaliana] (TAIR:AT5G58600.1); similar to unnamed protein product [Vitis vinifera] (GB:CAO21434.1); contains InterPro domain Protein of unknown function DUF231, plant (InterPro:IPR004253)	-0.882455	0.000450953	-1.10554	3.00774e-05	-0.362824	0.219703	-0.139737	0.901481	-0.0782665	0.884767		Down
AT2G34490	266996_at	8					CYP710A2 (cytochrome P450, family 710, subfamily A, polypeptide 2); C-22 sterol desaturase/ oxygen binding	-1.00141	0.00229495	-1.0487	0.00135812	-0.264255	0.59002	-0.216964	0.867176	0.134205	0.849762	Down	Down
AT2G37650	267159_at	8				GRAS	scarecrow-like transcription factor 9 (SCL9)	-0.787161	0.000547405	-1.1452	5.33907e-06	-0.338467	0.20395	0.0195701	0.993448	-0.190253	0.603768		Down
AT2G41940	267535_at	8				C2H2	ZFP8 (ZINC FINGER PROTEIN 8); nucleic acid binding / transcription factor/ zinc ion binding	-0.939948	0.00093034	-2.1336	1.32452e-08	-0.972741	0.00187295	0.220906	0.80617	0.217871	0.649603		Down
AT2G41980	267581_at	8				C3H	seven in absentia (SINA) family protein	-0.9916	3.38326e-05	-1.15089	4.498e-06	-0.331743	0.211868	-0.172457	0.809465	-0.0273871	0.965983		Down
AT2G26730	267619_at	8					leucine-rich repeat transmembrane protein kinase, putative	-0.600684	0.000331967	-1.19427	2.24501e-08	-0.965258	3.70918e-06	-0.371676	0.0857941	-0.034415	0.929205		Down
AT2G32860	267645_at	8					glycosyl hydrolase family 1 protein	-1.31948	0.000112168	-1.28422	0.000140724	-0.393817	0.342695	-0.429076	0.467218	-0.258413	0.638818	Down	Down
AT4G15610	245317_at	9					integral membrane family protein	0.283295	0.540641	0.149005	0.762268	1.24246	0.000997655	1.37675	0.00109862	1.74819	6.6748e-06			Up	Up	Up
AT3G51860	246302_at	9					CAX3 (cation exchanger 3); cation:cation antiporter	0.385809	0.23882	1.02009	0.000585791	1.32144	0.000130225	0.687155	0.0759403	-0.0688046	0.921017		Up	Up
AT5G26340	246831_at	9					MSS1 (SUGAR TRANSPORT PROTEIN 13); carbohydrate transmembrane transporter/ hexose:hydrogen symporter/ high-affinity hydrogen:glucose symporter/ sugar:hydrogen ion symporter	0.648616	0.0595387	0.692294	0.0378259	1.05209	0.00510055	1.00841	0.0190853	-0.362897	0.482221			Up
AT5G62490	247437_at	9					ATHVA22B (Arabidopsis thaliana HVA22 homologue B)	0.0875276	0.908924	0.815128	0.0118081	1.65363	4.27815e-05	0.926029	0.0284813	0.083696	0.913856			Up
AT5G59490	247727_at	9					haloacid dehalogenase-like hydrolase family protein	-0.0668992	0.932218	0.749854	0.0134599	1.74948	8.02819e-06	0.932731	0.0175691	0.067996	0.927468			Up
AT5G50700;AT5G50600	248520_at	9					[AT5G50700, short-chain dehydrogenase/reductase (SDR) family protein];[AT5G50600, ATHSD1 (HYDROXYSTEROID DEHYDROGENASE 1); oxidoreductase]	0.0268835	0.97744	0.673694	0.0411428	1.20631	0.00139145	0.559501	0.276636	-0.0585838	0.946138			Up
AT5G46050	248932_at	9					ATPTR3/PTR3 (PEPTIDE TRANSPORTER PROTEIN 3); transporter	-0.0366095	0.974155	0.221599	0.671591	1.26582	0.00323395	1.00761	0.0445335	-0.239421	0.737286			Up
AT5G44440	249053_at	9					FAD-binding domain-containing protein	-0.0258448	0.976515	0.0125576	0.981672	1.04507	0.00202603	1.00666	0.00750542	0.189089	0.73634			Up	Up
AT5G43450	249125_at	9					2-oxoglutarate-dependent dioxygenase, putative	0.319348	0.568855	1.56595	0.000140839	1.60369	0.000392933	0.357096	0.736577	-0.625256	0.205414		Up	Up
AT5G41040	249289_at	9					transferase family protein	-0.744622	0.0173738	-0.163859	0.71054	1.00716	0.00397858	0.426399	0.451651	0.0503893	0.95175			Up
AT5G40420	249353_at	9					OLEO2 (OLEOSIN 2)	-0.351025	0.311806	0.284436	0.406727	1.42502	6.82376e-05	0.789555	0.0396365	0.121732	0.849724			Up
AT5G24160	249775_at	9					squalene monooxygenase 1,2 / squalene epoxidase 1,2 (SQP1,2)	0.426611	0.0627202	0.337198	0.143882	1.1899	2.09494e-05	1.27932	3.57309e-05	-0.39867	0.140732			Up	Up
AT5G23220	249848_at	9					NIC3 (NICOTINAMIDASE 3); catalytic/ nicotinamidase	-0.290006	0.712178	0.469385	0.39022	1.9294	0.000414404	1.17001	0.0631642	0.127618	0.908779			Up
AT5G23240	249850_at	9					DNAJ heat shock N-terminal domain-containing protein	0.0465477	0.96448	-0.229099	0.646028	0.142769	0.840395	0.418415	0.602509	-1.05863	0.00774564					Down
AT5G18470	249983_at	9					curculin-like (mannose-binding) lectin family protein	0.972214	0.00772217	0.977257	0.00670157	1.39949	0.00077405	1.39445	0.00261468	-0.779751	0.0613525			Up	Up
AT5G07330	250624_at	9					similar to unknown protein [Arabidopsis thaliana] (TAIR:AT1G63060.1); similar to unknown [Xerophyta humilis] (GB:AAT45004.1)	0.225508	0.669407	0.699422	0.0330699	1.07208	0.00391608	0.598171	0.22724	-0.045392	0.962365			Up
AT5G05190	250821_at	9					Identical to Uncharacterized protein At5g05190 (Y-1) [Arabidopsis Thaliana] (GB:Q9FHK4); similar to unknown protein [Arabidopsis thaliana] (TAIR:AT3G56410.1); similar to unknown protein [Arabidopsis thaliana] (TAIR:AT3G56410.2); similar to unnamed protein product [Vitis vinifera] (GB:CAO41531.1); similar to hypothetical protein [Vitis vinifera] (GB:CAN78033.1)	-0.36152	0.386807	0.431795	0.233752	1.09545	0.00378729	0.30213	0.749683	-0.121565	0.872593			Up
AT5G03860	250868_at	9					MLS (MALATE SYNTHASE); malate synthase	0.160778	0.663464	-0.173171	0.561924	0.73442	0.00495367	1.06837	0.000424842	0.0465746	0.935323				Up
AT5G01820	251060_at	9					ATSR1 (SERINE/THREONINE PROTEIN KINASE 1); kinase	-0.43417	0.152822	0.704797	0.0113305	1.27105	0.000147	0.132086	0.936991	-0.184824	0.722548			Up
AT5G01300	251137_at	9					phosphatidylethanolamine-binding family protein	-0.0210152	0.979277	0.57865	0.0378256	1.07463	0.000811285	0.47496	0.272087	0.166175	0.757906			Up
AT3G60140	251428_at	9					DIN2 (DARK INDUCIBLE 2); hydrolase, hydrolyzing O-glycosyl compounds	0.0278012	0.972026	0.147884	0.704498	1.29795	9.85183e-05	1.17787	0.000874504	0.208726	0.666259			Up	Up
AT3G56350	251731_at	9					superoxide dismutase (Mn), putative / manganese superoxide dismutase, putative	-0.00108114	0.998049	0.930183	2.48576e-05	1.34063	8.36487e-07	0.409367	0.147798	0.00823726	0.988733			Up
AT3G50770	252136_at	9					calmodulin-related protein, putative	0.204526	0.755652	1.6655	3.99389e-05	1.63848	0.000191259	0.177503	0.935827	-0.230336	0.744091		Up	Up
AT3G50480	252170_at	9					HR4 (HOMOLOG OF RPW8 4)	0.307071	0.462464	0.731314	0.0204695	1.02475	0.00424175	0.600506	0.197996	-0.535212	0.178116			Up
AT3G50850	252187_at	9					similar to unknown protein [Arabidopsis thaliana] (TAIR:AT5G49560.1); similar to unknown [Picea sitchensis] (GB:ABK22976.1); contains domain SSF53335 (SSF53335); contains domain PTHR14614 (PTHR14614)	-0.0297201	0.963668	0.592743	0.00945124	1.14602	5.23661e-05	0.523554	0.0956189	-0.197841	0.609233			Up
AT3G49620	252265_at	9					DIN11 (DARK INDUCIBLE 11); oxidoreductase	-0.420462	0.310938	-0.698881	0.0452608	0.962889	0.0134594	1.24131	0.00486768	-0.861186	0.0276656				Up
AT3G49580	252269_at	9					similar to unknown protein [Arabidopsis thaliana] (TAIR:AT3G49570.1); similar to unknown protein [Brassica rapa subsp. pekinensis] (GB:AAQ92331.1)	-0.1493	0.741413	0.503394	0.0543424	1.06355	0.000441372	0.410861	0.332238	-0.0486672	0.942316			Up
AT3G47960	252377_at	9					proton-dependent oligopeptide transport (POT) family protein	0.449606	0.273347	0.188499	0.707028	0.978339	0.0131055	1.23945	0.00550983	-0.0426195	0.967045				Up
AT4G28520	253767_at	9					CRU3 (CRUCIFERIN 3); nutrient reservoir	-0.646181	0.0820242	0.707363	0.0472508	3.3941	2.65788e-09	2.04056	3.63314e-05	0.111335	0.8907			Up	Up
AT4G25140	254095_at	9					OLEO1 (OLEOSIN1)	-0.126176	0.874821	0.584325	0.122739	1.87034	4.1707e-05	1.15984	0.0132242	-0.164803	0.834549			Up
AT4G22530	254318_at	9					embryo-abundant protein-related	0.152228	0.795926	0.876954	0.00512851	1.20271	0.000852255	0.477985	0.364462	-0.357144	0.451911			Up
AT4G11650	254889_at	9					ATOSM34 (OSMOTIN 34)	1.00755	0.15213	1.71974	0.0077325	2.65282	0.000436934	1.94063	0.0200129	-0.909396	0.306226	Up	Up	Up
AT4G09600	255048_at	9					GASA3 (GAST1 PROTEIN HOMOLOG 3)	0.0999241	0.880603	0.750508	0.0121234	1.98954	1.04013e-06	1.33896	0.000582101	-0.045894	0.955046			Up	Up
AT1G18100	256073_at	9					E12A11; phosphatidylethanolamine binding	-0.324543	0.276146	-0.105339	0.787209	1.40331	1.49312e-05	1.18411	0.00041087	-0.0215561	0.977464			Up	Up
AT1G54870	256354_at	9					oxidoreductase	0.385193	0.0934989	0.773559	0.00060109	2.10619	2.46404e-09	1.71783	4.2041e-07	0.188429	0.609233			Up	Up
AT1G32560	256464_at	9					late embryogenesis abundant group 1 domain-containing protein / LEA group 1 domain-containing protein	-0.326188	0.236324	0.209321	0.480606	1.04288	0.000248398	0.507369	0.1353	-0.177293	0.683619			Up
AT3G21370	256814_at	9					glycosyl hydrolase family 1 protein	-0.166635	0.810725	0.2325	0.629482	1.61668	0.00016643	1.21755	0.0074785	-0.218068	0.751746			Up	Up
AT3G21380	256815_at	9					similar to MBP1 (MYROSINASE-BINDING PROTEIN 1) [Arabidopsis thaliana] (TAIR:AT1G52040.1); similar to jasmonate inducible protein [Brassica napus] (GB:CAA72270.1); contains InterPro domain Mannose-binding lectin (InterPro:IPR001229)	-0.0393728	0.954249	0.206365	0.50084	1.01334	0.000423455	0.767605	0.015237	-0.170155	0.70774			Up
AT2G26020	257365_x_at	9					PDF1.2b (plant defensin 1.2b)	0.3161	0.797318	0.304337	0.754076	2.40387	0.00132208	2.41563	0.00384008	-0.113016	0.948366			Up	Up
AT3G21720	257947_at	9					isocitrate lyase, putative	0.148988	0.754166	0.151268	0.687314	1.32474	6.0913e-05	1.32246	0.000235786	0.0541597	0.935149			Up	Up
AT3G26830	258277_at	9					PAD3 (PHYTOALEXIN DEFICIENT 3); oxygen binding	-0.197245	0.863246	0.619338	0.300296	1.70979	0.00455326	0.893205	0.287636	-0.352259	0.723716			Up
AT3G11840	258787_at	9					U-box domain-containing protein	-0.0420273	0.958657	0.351655	0.264099	0.48557	0.155515	0.091888	0.96852	-1.1451	0.000323729					Down
AT3G04060	258813_at	9				C	ANAC046 (Arabidopsis NAC domain containing protein 46); transcription factor	-0.449429	0.14913	-0.0675545	0.890767	1.00821	0.00203405	0.626332	0.114931	-0.457422	0.213793			Up
AT3G01420	258957_at	9					ALPHA-DOX1 (ALPHA-DIOXYGENASE 1)	-0.230938	0.673946	-0.130491	0.806212	1.20335	0.00190183	1.10291	0.0110093	0.00900396	0.992683			Up
AT1G02400	259445_at	9					ATGA2OX6/DTA1 (GIBBERELLIN 2-OXIDASE 6); gibberellin 2-beta-dioxygenase	0.607162	0.238889	1.13151	0.0119206	1.37547	0.00682365	0.851117	0.201447	-0.60207	0.342438			Up
AT1G21250	259561_at	9					WAK1 (CELL WALL-ASSOCIATED KINASE); kinase	0.441131	0.483744	0.417667	0.46497	1.37989	0.00897418	1.40335	0.0205264	-0.348098	0.679665			Up
AT1G35310	259574_at	9					MLP168 (MLP-LIKE PROTEIN 168)	0.429818	0.0404938	-0.232085	0.315883	0.577714	0.0118827	1.23962	1.9487e-05	0.0540232	0.912891				Up
AT1G27990	259578_at	9					similar to unknown protein [Arabidopsis thaliana] (TAIR:AT5G52420.1); similar to unnamed protein product [Vitis vinifera] (GB:CAO41629.1)	-0.402291	0.234865	0.283383	0.423206	1.3379	0.000165739	0.652229	0.111989	0.121742	0.853801			Up
AT1G73190	260088_at	9					ALPHA-TIP/TIP3;1 (ALPHA-TONOPLAST INTRINSIC PROTEIN); water channel	-0.566081	0.0846731	-0.124751	0.796731	1.04788	0.00325249	0.606547	0.183093	0.130421	0.849787			Up
AT1G48130	260716_at	9					ATPER1 (Arabidopsis thaliana 1-cysteine peroxiredoxin 1); antioxidant	0.0214235	0.986661	0.732562	0.0827832	1.36684	0.0036185	0.655703	0.332426	-0.0553016	0.963889			Up
AT1G15010	260744_at	9					similar to unknown protein [Arabidopsis thaliana] (TAIR:AT2G01300.1); similar to unnamed protein product [Vitis vinifera] (GB:CAO42242.1)	1.04839	0.282863	1.15456	0.193265	1.45137	0.143226	1.3452	0.314172	0.354172	0.846853	Up
AT1G32690	261700_at	9					similar to unknown protein [Arabidopsis thaliana] (TAIR:AT2G35200.1); similar to hypothetical protein [Vitis vinifera] (GB:CAN63850.1)	-0.527588	0.0786402	-0.143076	0.731873	1.0214	0.00182474	0.636889	0.107294	-0.200697	0.701614			Up
AT1G64590	261956_at	9					short-chain dehydrogenase/reductase (SDR) family protein	0.341189	0.443306	0.702583	0.0402141	2.04419	4.64429e-06	1.6828	0.000235786	0.073256	0.929599			Up	Up
AT1G64660	261957_at	9					ATMGL; catalytic/ methionine gamma-lyase	0.315078	0.701363	0.771472	0.133138	1.46369	0.00866207	1.00729	0.153629	0.0131009	0.992683			Up
AT1G02930;AT1G02920	262119_s_at	9					[AT1G02930, ATGSTF6 (EARLY RESPONSIVE TO DEHYDRATION 11); glutathione transferase];[AT1G02920, ATGSTF7 (GLUTATHIONE S-TRANSFERASE 11); glutathione transferase]	0.651962	0.0109518	0.893719	0.000631464	1.26152	5.45888e-05	1.01977	0.00172009	-0.560801	0.0534026			Up	Up
AT1G74710	262177_at	9					ICS1 (ISOCHORISMATE SYNTHASEI); isochorismate synthase	-0.000601469	0.998644	0.301106	0.261709	1.04449	0.000267982	0.742782	0.0181168	-0.101246	0.850308			Up
AT1G17020	262482_at	9					SRG1 (SENESCENCE-RELATED GENE 1); oxidoreductase, acting on paired donors, with incorporation or reduction of molecular oxygen, 2-oxoglutarate as one donor, and incorporation of one atom each of oxygen into both donors	-0.350772	0.418284	0.22555	0.617438	1.32536	0.000719605	0.749037	0.109896	-0.102468	0.895087			Up
AT1G34180	262542_at	9				C	ANAC016 (Arabidopsis NAC domain containing protein 16); transcription factor	0.0827514	0.902618	1.28333	5.4454e-05	1.37921	0.000103532	0.178632	0.889515	0.00988831	0.99131		Up	Up
AT1G29020	262743_at	9					calcium-binding EF hand family protein	-0.384222	0.173199	-0.108343	0.780132	1.00727	0.000696645	0.731386	0.0286441	0.238815	0.574914			Up
AT1G05510	263175_at	9					similar to unknown protein [Arabidopsis thaliana] (TAIR:AT2G31985.1); similar to unnamed protein product [Vitis vinifera] (GB:CAO45247.1); contains InterPro domain Protein of unknown function DUF1264 (InterPro:IPR010686)	-0.174609	0.775078	0.770652	0.0204075	1.48343	0.000185971	0.538172	0.315107	-0.00866936	0.992683			Up
AT2G15320	263330_at	9					leucine-rich repeat family protein	-0.547009	0.0280583	-0.0585082	0.88942	1.05216	0.00026568	0.563662	0.0935156	-0.0925961	0.866417			Up
AT2G28490	264079_at	9					cupin family protein	-0.306446	0.627412	0.374777	0.450398	1.42823	0.0022767	0.747002	0.228359	-0.0384174	0.975581			Up
AT1G55780	264543_at	9					heavy-metal-associated domain-containing protein	-0.085602	0.909852	0.959444	0.00304372	1.14565	0.00179086	0.100608	0.971097	-0.00290182	0.998085			Up
AT1G04560	264612_at	9					AWPM-19-like membrane family protein	0.0320975	0.971459	0.128367	0.786816	1.33336	0.00026568	1.23709	0.00188744	-0.188568	0.751746			Up	Up
AT1G70170	264716_at	9					MMP (MATRIX METALLOPROTEINASE); metalloendopeptidase	0.485803	0.211484	0.663999	0.0569515	1.08057	0.00558949	0.902376	0.0508916	0.196139	0.773463			Up
AT1G03700	264842_at	9					integral membrane family protein	0.351397	0.2	0.74478	0.00263856	1.29902	2.53533e-05	0.905641	0.0038868	0.126106	0.801717			Up
AT1G60470	264940_at	9					ATGOLS4 (ARABIDOPSIS THALIANA GALACTINOL SYNTHASE 4); transferase, transferring glycosyl groups / transferase, transferring hexosyl groups	0.368188	0.323048	1.429	2.9723e-05	2.1812	4.76705e-07	1.12039	0.00435459	0.0398496	0.965396		Up	Up	Up
AT2G15830	265539_at	9					similar to unknown protein [Arabidopsis thaliana] (TAIR:AT4G33960.1)	0.291562	0.414626	-0.177365	0.640192	0.545693	0.0943391	1.01462	0.00435459	-0.572185	0.0822327				Up
AT2G15090	265918_at	9					fatty acid elongase, putative	0.410331	0.142473	0.562992	0.0290492	1.04403	0.000511508	0.891365	0.00672314	-0.0697968	0.909601			Up
AT2G18660	266070_at	9					EXLB3 (EXPANSIN-LIKE B3 PRECURSOR)	-0.0262555	0.987578	1.59507	0.00305179	2.47524	0.000123806	0.853917	0.324113	-0.479717	0.588801		Up	Up
AT2G41380	266368_at	9					embryo-abundant protein-related	-0.527006	0.0150864	0.214103	0.393464	1.02793	8.96142e-05	0.286824	0.477556	-0.309761	0.285428			Up
AT2G14610	266385_at	9					PR1 (PATHOGENESIS-RELATED GENE 1)	0.194492	0.904872	1.48264	0.0335003	3.23244	0.000123806	1.94429	0.0336158	-0.0244519	0.990919			Up
AT2G47770	266462_at	9					benzodiazepine receptor-related	0.169902	0.765113	0.0949168	0.852702	1.06868	0.00286353	1.14367	0.0043331	0.108913	0.87931			Up	Up
AT2G47680	266511_at	9				C3H	zinc finger (CCCH type) helicase family protein	0.746431	0.00808945	0.0234703	0.963431	0.283115	0.473899	1.00608	0.00435459	0.325199	0.43567				Up
AT2G25890	266654_at	9					glycine-rich protein / oleosin	-0.678653	0.0126285	0.171013	0.637617	1.64568	3.32609e-06	0.796011	0.0218489	0.251829	0.571292			Up
AT2G19900	266690_at	9					ATNADP-ME1 (NADP-MALIC ENZYME 1); malate dehydrogenase (oxaloacetate-decarboxylating) (NADP+)/ malic enzyme/ oxidoreductase, acting on NADH or NADPH, NAD or NADP as acceptor	-0.107398	0.820327	0.391956	0.114529	1.12679	0.000114374	0.627439	0.0513504	0.0436723	0.944206			Up
AT2G02930;AT4G02520	266746_s_at	9					[AT2G02930, ATGSTF3 (GLUTATHIONE S-TRANSFERASE 16); glutathione transferase];[AT4G02520, ATGSTF2 (Arabidopsis thaliana Glutathione S-transferase (class phi) 2); glutathione transferase]	-0.0446793	0.944909	0.178112	0.565361	1.07009	0.000177907	0.847299	0.00523994	-0.580529	0.0315289			Up
AT2G34600	266901_at	9				Tify	JAZ7/TIFY5B (JASMONATE-ZIM-DOMAIN PROTEIN 7)	0.0450997	0.966904	0.0050514	0.993338	0.252843	0.681792	0.292891	0.820975	1.09157	0.00774385					Up
AT2G33830	267461_at	9					dormancy/auxin associated family protein	0.447068	0.0189018	0.260451	0.193342	0.836974	0.000185582	1.02359	7.15828e-05	-0.213155	0.455487				Up
AT2G30750	267565_at	9					CYP71A12 (CYTOCHROME P450, FAMILY 71, SUBFAMILY A, POLYPEPTIDE 12); oxygen binding	0.204715	0.772022	0.969945	0.0121105	1.74533	0.00016643	0.980101	0.0601522	-0.148696	0.86433			Up
AT4G17340	245399_at	10					DELTA-TIP2/TIP2;2 (tonoplast intrinsic protein 2;2); water channel	-0.565055	0.0960313	-1.09043	0.000951556	-1.48725	0.000127092	-0.961873	0.0205417	-0.0135886	0.988293		Down	Down
AT4G15820	245516_at	10					wound-responsive protein-related	-0.0602618	0.924147	-0.670665	0.00826437	-1.21596	9.24544e-05	-0.60556	0.0784994	0.160228	0.739725			Down
AT4G15030	245588_at	10					similar to Phyb1 [Pimpinella brachycarpa] (GB:AAC31614.1); contains domain ACID PHOSPHATASE-RELATED (PTHR11567); contains domain FRA10AC1 PROTEIN (PTHR11567:SF25)	0.563169	0.171955	-0.170095	0.763103	-1.10202	0.00899197	-0.36876	0.700326	-0.195471	0.79864			Down
AT5G19875	246125_at	10					similar to unknown protein [Arabidopsis thaliana] (TAIR:AT2G31940.1); similar to hypothetical protein MtrDRAFT_AC155880g29v2 [Medicago truncatula] (GB:ABN08129.1)	0.703903	0.0403079	0.208995	0.647357	-1.5151	0.000162998	-1.02019	0.0186663	-0.096299	0.9017			Down
AT3G51895	246310_at	10					SULTR3;1 (SULFATE TRANSPORTER 1); sulfate transmembrane transporter	0.328012	0.268229	0.286594	0.319998	-1.18785	0.000117784	-1.14643	0.000570887	0.322853	0.378248			Down	Down
AT5G16030	246487_at	10					similar to unknown protein [Arabidopsis thaliana] (TAIR:AT3G02500.1); similar to hypothetical protein [Cleome spinosa] (GB:ABD96956.1)	0.318282	0.637904	0.25125	0.679676	-1.47975	0.00290154	-1.41272	0.0110764	-0.489345	0.463476			Down
AT1G31690	246603_at	10					copper ion binding	-0.428154	0.0350914	-0.00106745	0.99739	-0.613511	0.00623833	-1.0406	0.000110898	0.132833	0.71928				Down
AT5G64840	247222_at	10					ATGCN5 (Arabidopsis thaliana general control non-repressible 5)	0.0247023	0.980616	-0.223633	0.629112	-1.21847	0.00194127	-0.970139	0.0318373	-0.0753275	0.928666			Down
AT5G61420	247549_at	10				MYB	MYB28 (MYB DOMAIN PROTEIN 28); DNA binding / transcription factor	-0.872997	0.00651807	-0.391136	0.262567	-0.920592	0.00958164	-1.40245	0.000641087	0.135668	0.846569				Down
AT5G53880	248186_at	10					similar to unknown [Populus trichocarpa] (GB:ABK92577.1)	-0.336968	0.501511	-0.575438	0.131761	-1.34775	0.00138801	-1.10928	0.0195791	0.0888568	0.920495			Down
AT5G50120	248535_at	10					transducin family protein / WD-40 repeat family protein	0.34956	0.0925153	-0.419345	0.0334876	-1.09436	1.37472e-05	-0.325455	0.299853	0.00055744	0.999631			Down
AT5G49760	248568_at	10					leucine-rich repeat family protein / protein kinase family protein	-0.921411	6.37365e-05	-1.0518	1.09106e-05	-1.40985	9.97456e-07	-1.27947	1.9487e-05	-0.170152	0.644187		Down	Down	Down
AT5G47450	248790_at	10					AtTIP2;3 (Arabidopsis thaliana tonoplast intrinsic protein 2;3); water channel	-1.18765	0.0424574	-0.665391	0.298378	-0.989994	0.146427	-1.51225	0.0465602	0.102223	0.945611	Down
AT5G46840	248869_at	10					RNA recognition motif (RRM)-containing protein	-0.146521	0.851313	-0.278946	0.566483	-1.25659	0.00329186	-1.12416	0.0205417	-0.190335	0.805683			Down
AT5G43700	249109_at	10				AUX/IAA	ATAUX2-11 (indoleacetic acid-induced protein 4); transcription factor	0.358544	0.23122	-0.344983	0.225096	-1.04458	0.000608836	-0.34105	0.504466	-0.462767	0.152173			Down
AT5G42680	249211_at	10					similar to unknown protein [Arabidopsis thaliana] (TAIR:AT4G39610.1); similar to unnamed protein product [Vitis vinifera] (GB:CAO61286.1); contains InterPro domain Protein of unknown function DUF617, plant (InterPro:IPR006460)	0.45712	0.0576545	-0.123225	0.711624	-1.54583	1.04013e-06	-0.965484	0.00133074	0.289647	0.390102			Down
AT5G41410	249309_at	10				HB	BEL1 (BELL 1); DNA binding / transcription factor	-1.13669	0.00316859	-0.77475	0.0407468	-1.23658	0.00384782	-1.59851	0.00105864	-0.435498	0.444001	Down		Down	Down
AT5G38690	249521_at	10					similar to unknown protein [Arabidopsis thaliana] (TAIR:AT1G67780.1); similar to unnamed protein product [Vitis vinifera] (GB:CAO49292.1); contains InterPro domain DDT (InterPro:IPR004022)	-0.664826	0.0583753	-0.223521	0.62269	-0.681553	0.083801	-1.12286	0.00925642	-0.0228075	0.982013				Down
AT5G24000	249762_at	10					similar to unknown protein [Arabidopsis thaliana] (TAIR:AT5G52540.1); similar to hypothetical protein [Vitis vinifera] (GB:CAN74772.1); contains InterPro domain Protein of unknown function DUF819 (InterPro:IPR008537)	0.477933	0.0821254	0.450782	0.0936139	-1.03567	0.000660521	-1.00852	0.00268704	0.148408	0.775175			Down	Down
AT5G23760	249811_at	10					heavy-metal-associated domain-containing protein	0.0328854	0.97214	-0.401498	0.262514	-1.24809	0.000858978	-0.813708	0.0627708	-0.0759569	0.9238			Down
AT5G23020	249867_at	10					IMS2/MAM-L/MAM3 (METHYLTHIOALKYMALATE SYNTHASE-LIKE); 2-isopropylmalate synthase/ methylthioalkylmalate synthase	-0.206668	0.782643	-0.298507	0.568949	-2.02082	5.4096e-05	-1.92898	0.000308867	0.13191	0.88483			Down	Down
AT5G22580	249894_at	10					Identical to Uncharacterized protein At5g22580 [Arabidopsis Thaliana] (GB:Q9FK81); similar to stable protein 1-related [Arabidopsis thaliana] (TAIR:AT3G17210.1); similar to hypothetical protein [Vitis vinifera] (GB:CAN68720.1); contains InterPro domain Dimeric alpha-beta barrel (InterPro:IPR011008); contains InterPro domain Stress responsive alpha-beta barrel (InterPro:IPR013097)	-0.262812	0.659667	-0.0404059	0.953161	-1.05411	0.0122218	-1.27651	0.00736277	0.253164	0.714951				Down
AT5G18240	250031_at	10				G2-like	MYR1 (MYB-RELATED PROTEIN 1); transcription factor	1.00074	0.0109101	-0.137072	0.824072	-1.77725	0.000141941	-0.639433	0.300254	-0.517875	0.342438	Up		Down
AT5G14090	250216_at	10					similar to hypothetical protein [Vitis vinifera] (GB:CAN72196.1)	-0.51454	0.153416	-0.288021	0.478408	-0.972609	0.00897418	-1.19913	0.00435459	-0.183664	0.780846				Down
AT5G12170	250306_at	10					similar to unknown protein [Arabidopsis thaliana] (TAIR:AT5G19380.1); similar to unnamed protein product [Vitis vinifera] (GB:CAO16866.1); contains domain Multidrug resistance efflux transporter EmrE (SSF103481)	-0.794209	0.00910489	-1.0848	0.000510478	-1.36683	0.000151652	-1.07624	0.0047658	-0.366398	0.405335		Down	Down	Down
AT5G10580	250438_at	10					similar to unknown protein [Arabidopsis thaliana] (TAIR:AT4G31330.1); similar to hypothetical protein [Vitis vinifera] (GB:CAN79714.1); contains InterPro domain Protein of unknown function DUF599 (InterPro:IPR006747)	0.619868	0.0320559	-1.02765	0.000492789	-1.11082	0.000719605	0.536703	0.200367	0.112249	0.859211		Down	Down
AT5G05790	250741_at	10				MYB	myb family transcription factor	0.932602	3.05562e-05	0.0916092	0.763103	-1.62803	4.77268e-08	-0.787035	0.00246824	0.169553	0.625482			Down
AT5G05180	250823_at	10					similar to unknown protein [Arabidopsis thaliana] (TAIR:AT3G10880.1); similar to unnamed protein product [Vitis vinifera] (GB:CAO41532.1)	-0.242512	0.754891	-0.847006	0.0548219	-1.42727	0.00393066	-0.822776	0.203477	0.185244	0.848009			Down
AT5G05210	250825_at	10					nucleolar matrix protein-related	-0.0684429	0.944909	-0.455309	0.258626	-1.3715	0.00113417	-0.984634	0.0428688	-0.103097	0.904412			Down
AT5G01460	251087_at	10					LMBR1 integral membrane family protein	-0.207323	0.437197	-0.425971	0.0388453	-1.01846	6.06999e-05	-0.799816	0.00249465	0.265004	0.366507			Down
AT3G62150	251248_at	10					PGP21 (P-GLYCOPROTEIN 21); ATPase, coupled to transmembrane movement of substances	-0.658094	0.0601645	-0.967554	0.00437742	-1.46555	0.00024566	-1.15609	0.00713339	-0.399853	0.429637			Down	Down
AT3G54170	251887_at	10					ATFIP37 (ARABIDOPSIS THALIANA FKBP12 INTERACTING PROTEIN 37)	0.045453	0.954006	-0.173123	0.652397	-1.14235	0.000490389	-0.923769	0.00992938	-0.107958	0.864399			Down
AT3G52920	252023_at	10					similar to unknown protein [Arabidopsis thaliana] (TAIR:AT2G36410.1); similar to unknown [Populus trichocarpa] (GB:ABK95581.1); similar to unknown [Populus trichocarpa] (GB:ABK93998.1); contains InterPro domain Protein of unknown function DUF662 (InterPro:IPR007033)	-0.33327	0.161448	-0.0916118	0.780953	-0.804492	0.00127634	-1.04615	0.000286407	0.235157	0.488424				Down
AT3G51270	252147_at	10					ATP binding / protein serine/threonine kinase	0.197829	0.557375	-0.544059	0.020089	-1.20898	3.82258e-05	-0.467092	0.16611	-0.28747	0.401803			Down
AT3G47510	252419_at	10					unknown protein	0.757536	0.00511365	-0.0915603	0.829078	-1.26241	0.00010105	-0.413312	0.351019	-0.186845	0.701182			Down
AT3G44735	252624_at	10					PSK1 (PHYTOSULFOKINE 3 PRECURSOR); growth factor	0.328878	0.330806	-0.0733518	0.875196	-1.08972	0.000743198	-0.687489	0.0683541	0.119168	0.84682			Down
AT3G44970	252629_at	10					cytochrome P450 family protein	0.108084	0.897667	-0.0553559	0.933188	-1.43525	0.000725481	-1.27181	0.0065249	0.136893	0.868664			Down	Down
AT4G39620	252904_at	10					EMB2453 (EMBRYO DEFECTIVE 2453)	-0.453756	0.0664956	-0.891242	0.000343814	-1.19645	5.00754e-05	-0.75896	0.0128031	0.0231038	0.973802			Down
AT4G27730	253887_at	10					ATOPT6 (oligopeptide transporter 6); oligopeptide transporter	0.803503	0.00566624	-0.740845	0.00955142	-1.84744	1.56602e-06	-0.303096	0.6554	0.540119	0.117946			Down
AT4G24120	254174_at	10					YSL1 (YELLOW STRIPE LIKE 1); oligopeptide transporter	0.107728	0.826587	-0.586473	0.0178348	-1.44444	7.04859e-06	-0.750242	0.0195669	-0.0325929	0.965216			Down
AT4G23600	254232_at	10					CORI3 (CORONATINE INDUCED 1, JASMONIC ACID RESPONSIVE 2); transaminase	0.894823	0.40315	-0.0982226	0.949073	-4.10722	7.64671e-05	-3.11418	0.00390277	0.829512	0.54556			Down	Down
AT4G22200	254305_at	10					AKT2 (Arabidopsis K+ transporter 2); cyclic nucleotide binding / inward rectifier potassium channel	0.101821	0.91192	0.382926	0.402702	-1.01068	0.0208486	-1.29179	0.00884815	0.10646	0.908279				Down
AT4G19420	254573_at	10					pectinacetylesterase family protein	0.232121	0.621181	-0.0202438	0.972382	-1.5598	4.59084e-05	-1.30743	0.00100533	-0.0570152	0.943329			Down	Down
AT4G12830	254783_at	10					hydrolase, alpha/beta fold family protein	0.164439	0.745283	0.505089	0.0868864	-0.703678	0.0311342	-1.04433	0.00435459	-0.0308434	0.971934				Down
AT4G11080	254964_at	10				HMG	high mobility group (HMG1/2) family protein	1.22677	0.0389854	0.112617	0.912238	-2.26916	0.000731553	-1.15501	0.166724	-0.041102	0.981376	Up		Down
AT4G08310	255128_at	10					similar to unknown protein [Arabidopsis thaliana] (TAIR:AT1G44780.2); similar to unnamed protein product [Vitis vinifera] (GB:CAO61850.1)	0.377759	0.622157	0.215765	0.776066	-1.59396	0.00492286	-1.43196	0.0284813	-0.202474	0.856238			Down
AT4G03400	255403_at	10					DFL2 (DWARF IN LIGHT 2)	0.107115	0.835156	-0.498092	0.0539984	-1.03819	0.000496	-0.432986	0.28046	-0.106911	0.849782			Down
AT5G37190;AT4G00930	255650_s_at	10					[AT5G37190, CIP4 (COP1-INTERACTING PROTEIN 4)];[AT4G00930, CIP4.1]	0.216035	0.677229	-0.542844	0.0983015	-1.09221	0.00273337	-0.333334	0.665078	-0.175406	0.785532			Down
AT1G18590	255773_at	10					sulfotransferase family protein	-0.190287	0.780226	0.315529	0.490247	-0.737468	0.0855783	-1.24328	0.00797481	0.397516	0.490391				Down
AT1G07180	256057_at	10					ATNDI1/NDA1 (ALTERNATIVE NAD(P)H DEHYDROGENASE 1); NADH dehydrogenase	0.371143	0.198996	-0.183122	0.589362	-1.30726	4.77758e-05	-0.752999	0.0248973	-0.00117282	0.999181			Down
AT1G07090	256062_at	10					similar to unknown protein [Arabidopsis thaliana] (TAIR:AT5G58500.1); similar to hypothetical protein [Vitis vinifera] (GB:CAN60458.1); contains InterPro domain Protein of unknown function DUF640 (InterPro:IPR006936)	-0.365811	0.185982	-0.784588	0.00193403	-1.07899	0.000248257	-0.660217	0.0465602	-0.499168	0.0893775			Down
AT1G76890	256332_at	10				Trihelix	GT2; transcription factor	0.0147644	0.990254	-0.462725	0.284626	-1.14217	0.00899672	-0.664685	0.271747	-0.0830966	0.929952			Down
AT1G75190	256455_at	10					unknown protein	0.279266	0.231526	-0.389783	0.059665	-1.82312	9.08307e-09	-1.15407	4.88682e-05	-0.250277	0.403661			Down	Down
AT1G66100	256527_at	10					thionin, putative	0.211794	0.748645	0.0477781	0.944026	-1.91235	4.24302e-05	-1.74833	0.000397221	0.247957	0.723463			Down	Down
AT3G23880	256914_at	10					F-box family protein	0.683821	0.0046749	0.57868	0.0146725	-1.10545	0.000122411	-1.00031	0.00109862	-0.384083	0.207153			Down	Down
AT3G28910	257140_at	10				MYB	MYB30 (myb domain protein 30); DNA binding / transcription factor	0.829742	0.00796272	0.0933455	0.852557	-1.51051	7.07889e-05	-0.77411	0.0626611	-0.27645	0.591208			Down
AT1G29440	257506_at	10					auxin-responsive family protein	0.148293	0.824837	-0.831733	0.0140108	-1.37729	0.000490389	-0.397259	0.584745	-0.298628	0.600926			Down
AT3G16330	257517_at	10					similar to unknown protein [Arabidopsis thaliana] (TAIR:AT1G52140.1); similar to hypothetical protein [Vitis vinifera] (GB:CAN64915.1)	0.191386	0.637904	0.198191	0.556872	-1.16367	0.000190452	-1.17047	0.000582101	0.0830738	0.889492			Down	Down
AT3G16840	257648_at	10					ATP-dependent helicase	0.07115	0.918412	-0.34496	0.27668	-1.04303	0.00146137	-0.626917	0.11346	0.01156	0.989059			Down
AT3G23090	257761_at	10					similar to WDL1 (WVD2-LIKE 1) [Arabidopsis thaliana] (TAIR:AT3G04630.2); similar to WDL1 (WVD2-LIKE 1) [Arabidopsis thaliana] (TAIR:AT3G04630.3); similar to seed specific protein Bn15D14A [Brassica napus] (GB:AAP37969.1); contains InterPro domain Targeting for Xklp2 (InterPro:IPR009675)	0.160668	0.78557	0.229751	0.579789	-1.04087	0.00384782	-1.10995	0.00602073	0.179589	0.775405			Down	Down
AT3G29030	258003_at	10					ATEXPA5 (ARABIDOPSIS THALIANA EXPANSIN A5)	-0.601577	0.0363293	-0.234958	0.503147	-0.716847	0.0238775	-1.08347	0.00267569	-0.360723	0.36861				Down
AT3G14560	258091_at	10					unknown protein	-0.0584875	0.898545	-0.908149	3.75854e-05	-1.66975	2.65023e-08	-0.820088	0.00149657	-0.197697	0.544058			Down
AT3G23570	258108_at	10					dienelactone hydrolase family protein	-0.027075	0.974917	0.193072	0.619329	-1.34699	0.000126241	-1.56714	8.0886e-05	0.306621	0.504595			Down	Down
AT3G29075	258245_at	10					glycine-rich protein	-0.400871	0.42339	-0.408256	0.363383	-1.34476	0.00245161	-1.33738	0.00686093	-0.0996915	0.91413			Down	Down
AT3G11930	258727_at	10					universal stress protein (USP) family protein	0.503297	0.0196362	0.396359	0.0655739	-1.35418	1.94075e-06	-1.24724	3.06931e-05	0.0945631	0.83792			Down	Down
AT3G03470	259058_at	10					CYP89A9 (cytochrome P450, family 87, subfamily A, polypeptide 9); oxygen binding	0.360548	0.315404	-0.241463	0.523576	-1.24055	0.000408011	-0.638535	0.128744	-0.560719	0.121496			Down
AT3G02140	259076_at	10					TMAC2 (TWO OR MORE ABRES-CONTAINING GENE 2)	0.433461	0.234905	-0.46733	0.16515	-1.07189	0.00321559	-0.1711	0.920622	0.355243	0.468582			Down
AT3G09050	259207_at	10					similar to unknown [Populus trichocarpa x Populus deltoides] (GB:ABK96465.1)	-0.0274709	0.969597	-0.385585	0.134445	-1.94741	7.42686e-08	-1.5893	9.4543e-06	-0.164301	0.722178			Down	Down
AT3G16360	259329_at	10					AHP4 (HPT PHOSPHOTRANSMITTER 4); histidine phosphotransfer kinase/ transferase, transferring phosphorus-containing groups	0.819046	0.103363	0.343739	0.578029	-1.38332	0.00941386	-0.908018	0.19263	-0.0384701	0.978441			Down
AT1G02330	259415_at	10					similar to unnamed protein product [Vitis vinifera] (GB:CAO40200.1); contains InterPro domain Hepatocellular carcinoma-associated antigen 59 (InterPro:IPR010756)	0.377231	0.30308	-0.18414	0.664488	-1.43882	0.000117532	-0.877448	0.0293089	-0.163512	0.793181			Down
AT1G35260	259548_at	10					MLP165 (MLP-LIKE PROTEIN 165)	-0.226059	0.741406	-0.0715112	0.917667	-1.73762	0.000195596	-1.89217	0.000286407	-0.0237864	0.984956			Down	Down
AT1G55210	259655_at	10					disease resistance response	-0.303784	0.596861	-0.119167	0.848999	-1.3941	0.00158757	-1.57871	0.00147048	0.37374	0.552076			Down	Down
AT1G29500	259773_at	10					auxin-responsive protein, putative	0.419749	0.197514	-0.531134	0.0731599	-1.14195	0.000719605	-0.191064	0.874239	-0.432963	0.265844			Down
AT1G29510	259783_at	10					SAUR68 (SMALL AUXIN UPREGULATED 68)	0.902664	0.00213401	-0.0999727	0.82712	-1.44659	4.98025e-05	-0.443953	0.353733	-0.380316	0.347945			Down
AT1G29460	259787_at	10					auxin-responsive protein, putative	0.691145	0.0553837	-0.109493	0.846756	-1.01921	0.00943214	-0.218572	0.88596	-0.170642	0.813314			Down
AT1G29430;AT5G27780	259790_s_at	10					[AT1G29430, auxin-responsive family protein];[AT5G27780, auxin-responsive family protein]	-0.295748	0.580768	-1.73422	2.02238e-05	-2.31289	2.00511e-06	-0.874414	0.0759403	-0.163274	0.8364		Down	Down
AT1G69580	259832_at	10				G2-like	transcription factor	-0.406993	0.363532	-0.672578	0.0671646	-1.14482	0.00520577	-0.879234	0.0732262	0.0534317	0.957348			Down
AT1G73602;AT1G73600	259842_at	10					[AT1G73602, CPuORF32 (Conserved peptide upstream open reading frame 32)];[AT1G73600, phosphoethanolamine N-methyltransferase]	-0.184881	0.634507	-0.0227227	0.961147	-1.04665	0.000387114	-1.2088	0.000286407	0.0891731	0.877123			Down	Down
AT1G72300	259853_at	10					leucine-rich repeat transmembrane protein kinase, putative	-0.420004	0.206803	-0.514923	0.0895445	-1.37629	0.000122781	-1.28137	0.000863216	-0.232911	0.655533			Down	Down
AT1G69780	260395_at	10				HB	ATHB13; DNA binding / transcription factor	-0.326356	0.262397	-0.383049	0.144159	-1.00277	0.000585847	-0.946074	0.00322964	0.0205415	0.978433			Down
AT1G21050	261456_at	10					similar to unknown protein [Arabidopsis thaliana] (TAIR:AT1G76610.1); similar to hypothetical protein [Vitis vinifera] (GB:CAN67637.1); contains InterPro domain Protein of unknown function DUF617, plant (InterPro:IPR006460)	1.00946	1.55156e-05	0.473053	0.0224475	-1.46689	4.76705e-07	-0.930486	0.000582101	-0.600435	0.00774564	Up		Down
AT1G33240	261594_at	10				Trihelix	AT-GTL1 (Arabidopsis thaliana GT2-like 1); transcription factor	0.138005	0.807603	-0.882263	0.0029679	-1.29763	0.000201713	-0.277364	0.727189	-0.0491948	0.950434			Down
AT1G49560	261610_at	10				G2-like	myb family transcription factor	0.959819	0.0128585	-0.198954	0.715681	-1.44498	0.000997655	-0.286206	0.832116	-0.323454	0.61931			Down
AT1G22550	261924_at	10					proton-dependent oligopeptide transport (POT) family protein	-0.105889	0.86498	-0.409368	0.181602	-1.04478	0.00158757	-0.7413	0.0555209	0.188277	0.72841			Down
AT2G01100	262204_at	10					similar to Os01g0120700 [Oryza sativa (japonica cultivar-group)] (GB:NP_001041870.1); similar to hypothetical protein OsI_000168 [Oryza sativa (indica cultivar-group)] (GB:EAY72321.1)	0.279228	0.421868	0.364787	0.210308	-0.951837	0.00205661	-1.0374	0.00274076	-0.193698	0.694112				Down
AT1G68570	262281_at	10					proton-dependent oligopeptide transport (POT) family protein	-0.102457	0.763418	-0.63355	0.00106389	-1.84078	2.43973e-09	-1.30969	2.6437e-06	0.282664	0.261398			Down	Down
AT1G70985	262290_at	10					hydroxyproline-rich glycoprotein family protein	0.416217	0.209558	-0.029741	0.956365	-1.14545	0.00077405	-0.699487	0.0805037	0.0168156	0.986058			Down
AT1G34760	262412_at	10					GRF11 (General regulatory factor 11); amino acid binding / protein phosphorylated amino acid binding	-0.161379	0.660045	-0.102065	0.769964	-1.07968	0.00011506	-1.13899	0.000235786	-0.377306	0.199358			Down	Down
AT1G11330	262507_at	10					S-locus lectin protein kinase family protein	0.0207194	0.977123	-0.076988	0.849279	-1.00963	0.000496096	-0.911921	0.00415071	-0.101186	0.855597			Down
AT1G15340	262600_at	10					MBD10 (methyl-CpG-binding domain 10); DNA binding	0.291093	0.454112	-0.151117	0.724604	-1.25646	0.000309528	-0.814249	0.0372836	-0.0252197	0.977464			Down
AT1G16390	262730_at	10					ATOCT3 (ARABIDOPSIS THALIANA ORGANIC CATION/CARNITINE TRANSPORTER2); carbohydrate transmembrane transporter/ sugar:hydrogen ion symporter	0.286641	0.607409	-0.442144	0.283101	-1.2895	0.00227274	-0.560718	0.372616	0.538635	0.280093			Down
AT1G64860	262879_at	10				Sigma70-like	SIGA (SIGMA FACTOR A); DNA binding / DNA-directed RNA polymerase/ transcription factor	0.0223474	0.973641	-0.0660862	0.858101	-1.30689	7.86205e-06	-1.21846	8.0886e-05	0.0517555	0.925691			Down	Down
AT2G17550	263067_at	10					similar to unknown protein [Arabidopsis thaliana] (TAIR:AT5G02390.1); similar to unnamed protein product [Vitis vinifera] (GB:CAO14481.1)	0.115549	0.830815	-0.269133	0.399436	-1.05891	0.000743198	-0.674227	0.0662608	-0.125935	0.827973			Down
AT2G16005	263098_at	10					MD-2-related lipid recognition domain-containing protein / ML domain-containing protein	-0.0896315	0.925764	0.672768	0.0862704	-0.713007	0.113947	-1.47541	0.00268704	5.02107e-05	0.999946				Down
AT1G03020	263168_at	10					glutaredoxin family protein	0.565187	0.083757	0.647598	0.0382081	-1.03611	0.00343044	-1.11852	0.00466088	0.0677024	0.928909			Down	Down
AT2G15270	263331_at	10					similar to unnamed protein product [Vitis vinifera] (GB:CAO47864.1); contains InterPro domain Protein of unknown function DUF1168 (InterPro:IPR009548)	0.294023	0.308057	0.0416691	0.923182	-1.06286	0.000210573	-0.810508	0.0081969	-0.0411335	0.949741			Down
AT2G42540	263497_at	10					COR15A (COLD-REGULATED 15A)	0.417584	0.464562	0.170287	0.79927	-1.39186	0.00437253	-1.14456	0.0463986	0.204181	0.823418			Down
AT2G16380	263558_at	10					SEC14 cytosolic factor family protein / phosphoglyceride transfer family protein	-0.190939	0.640299	-0.056286	0.901909	-1.83005	4.97739e-07	-1.9647	9.15853e-07	-0.197986	0.673208			Down	Down
AT1G04350	263668_at	10					2-oxoglutarate-dependent dioxygenase, putative	0.32604	0.168219	0.067553	0.846707	-2.05472	2.65788e-09	-1.79624	2.0947e-07	-0.109474	0.805112			Down	Down
AT1G79110	264091_at	10					protein binding / zinc ion binding	0.131619	0.772022	0.383595	0.139179	-0.775956	0.00575312	-1.02793	0.00137658	-0.258017	0.514624				Down
AT1G60390	264277_at	10					BURP domain-containing protein / polygalacturonase, putative	-0.626249	0.00786817	-0.803972	0.000791428	-1.31755	9.98219e-06	-1.13983	0.000248681	0.31734	0.328668			Down	Down
AT1G12010	264346_at	10					1-aminocyclopropane-1-carboxylate oxidase, putative / ACC oxidase, putative	-0.061774	0.912861	-0.507243	0.0328005	-1.10419	0.000122411	-0.658723	0.0351683	-0.526738	0.0534506			Down
AT1G23205	264898_at	10					invertase/pectin methylesterase inhibitor family protein	0.926659	0.00478596	-0.140872	0.773339	-2.26291	4.97739e-07	-1.19538	0.0038677	0.535723	0.191504			Down	Down
AT1G23090	264901_at	10					AST91 (SULFATE TRANSPORTER 91); sulfate transmembrane transporter	-0.317702	0.215309	-0.691857	0.00259418	-1.25228	1.49176e-05	-0.878127	0.00263299	-0.233087	0.521673			Down
AT2G43050	265246_at	10					ATPMEPCRD; pectinesterase	-0.29919	0.222269	-0.279235	0.235375	-1.03237	9.67115e-05	-1.05233	0.000270579	-0.269867	0.388969			Down	Down
AT2G18300	265342_at	10				bHLH	basic helix-loop-helix (bHLH) family protein	-0.279503	0.386807	-0.434199	0.101206	-1.13072	0.000214563	-0.976023	0.00303821	-0.30375	0.430955			Down
AT2G19990	265586_at	10					PR-1-LIKE (PATHOGENESIS-RELATED PROTEIN-1-LIKE)	0.0791483	0.920758	0.279093	0.484423	-0.883953	0.0150804	-1.0839	0.0081969	-0.206042	0.73634				Down
AT2G19650	265939_at	10					DC1 domain-containing protein	-0.353701	0.166168	-0.479397	0.0400319	-1.06409	0.000145721	-0.938392	0.00172412	-0.235121	0.531821			Down
AT2G46660	266321_at	10					CYP78A6 (cytochrome P450, family 78, subfamily A, polypeptide 6); oxygen binding	0.678751	0.0129588	-0.661449	0.0138971	-1.59243	5.61901e-06	-0.252226	0.729209	0.182462	0.713701			Down
AT2G41310	266372_at	10				Orphans	ATRR3 (RESPONSE REGULATOR 3); transcription regulator	0.19349	0.778212	-0.0813788	0.900183	-1.65468	0.000191259	-1.37981	0.0038677	0.339332	0.585268			Down	Down
AT2G46250	266589_at	10					myosin heavy chain-related	0.126545	0.876638	-0.165767	0.766422	-1.16527	0.00524584	-0.872958	0.0821503	-0.0425225	0.969752			Down
AT2G44770	266880_at	10					phagocytosis and cell motility protein ELMO1-related	0.767877	0.00178754	-0.538407	0.0241321	-1.47598	3.1579e-06	-0.169694	0.852545	0.228797	0.560378			Down
AT2G34510	266956_at	10					similar to unknown protein [Arabidopsis thaliana] (TAIR:AT1G29980.1); similar to unknown [Populus trichocarpa] (GB:ABK95079.1); contains InterPro domain Protein of unknown function DUF642 (InterPro:IPR006946); contains InterPro domain Galactose-binding like (InterPro:IPR008979)	0.227071	0.513763	-0.377575	0.152995	-1.31375	3.17682e-05	-0.709101	0.0318373	0.385452	0.244551			Down
AT2G22980	267265_at	10					SCPL13; serine carboxypeptidase	0.131633	0.891877	0.290687	0.607711	-1.59205	0.00115923	-1.7511	0.00145686	-0.305438	0.692945			Down	Down
AT2G44200	267341_at	10					similar to unknown protein [Arabidopsis thaliana] (TAIR:AT2G44195.1); similar to hypothetical protein OsJ_026713 [Oryza sativa (japonica cultivar-group)] (GB:EAZ43230.1); similar to hypothetical protein OsI_028740 [Oryza sativa (indica cultivar-group)] (GB:EAZ07508.1); similar to Os08g0500200 [Oryza sativa (japonica cultivar-group)] (GB:NP_001062154.1); contains domain PTHR16196 (PTHR16196)	0.24886	0.718601	-0.103409	0.88027	-1.42555	0.00216164	-1.07328	0.0486041	-0.181151	0.837994			Down

## Sheet: Gene Ontology
DNA microarray analysis of OE-HRA1 lines reveals role in negative regulation of hypoxia-responsive gene activation
GO analysis of genes in each cluster identified by fuzzy K-means clustering analysis
CLID	CLSZ	GOID	NodeSize	SampleMatch	Phyper	Padj	Term	Ont	GO_OL_Match	SampleKeys
1	39	GO:0047800	5	2	1.81828e-05	0.000109097	cysteamine dioxygenase activity	MF	2	AT5G15120 AT5G39890
1	39	GO:0016157	6	2	2.72507e-05	0.000163504	sucrose synthase activity	MF	4	AT3G43190 AT5G20830
1	39	GO:0005344	3	1	0.00410412	0.0246247	oxygen transporter activity	MF	1	AT2G16060
1	39	GO:0046509	3	1	0.00410412	0.0246247	1,2-diacylglycerol 3-beta-galactosyltransferase activity	MF	1	AT2G11810
1	39	GO:0016174	4	1	0.00546852	0.0328111	NAD(P)H oxidase activity	MF	1	AT1G09090
1	39	GO:0004737	6	1	0.00819188	0.0491513	pyruvate decarboxylase activity	MF	1	AT4G33070
1	39	GO:0030976	6	1	0.00819188	0.0491513	thiamine pyrophosphate binding	MF	1	AT4G33070
1	39	GO:0009061	9	5	6.2557e-13	6.88127e-12	anaerobic respiration	BP	8	AT1G19530 AT1G33055 AT3G27220 AT5G10040 AT5G15120
1	39	GO:0001666	48	3	4.72413e-05	0.000519654	response to hypoxia	BP	11	AT1G77120 AT1G72360 AT2G16060
1	39	GO:0005986	13	2	0.000159889	0.00175878	sucrose biosynthetic process	BP	2	AT3G43190 AT5G20830
1	39	GO:0009413	1	1	0.00145882	0.016047	response to flooding	BP	1	AT5G20830
1	39	GO:0034059	2	1	0.00291557	0.0320712	response to anoxia	BP	1	AT1G72360
1	39	GO:0051457	3	1	0.00437024	0.0480727	maintenance of protein location in nucleus	BP	1	AT5G02200
1	39	GO:0005886	1877	7	0.0154269	0.0925612	plasma membrane	CC	8	AT1G10140 AT1G76650 AT1G77120 AT3G43190 AT4G27450 AT2G16060 AT3G03270
2	136	GO:0004657	2	2	2.49028e-05	0.000722182	proline dehydrogenase activity	MF	3	AT3G30775 AT5G38710
2	136	GO:0003700	1682	22	3.07616e-05	0.000892086	sequence-specific DNA binding transcription factor activity	MF	22	AT1G74660 AT1G77200 AT2G44940 AT3G15510 AT3G17609 AT5G07580 AT1G18400 AT1G20700 AT1G25560 AT1G31310 AT2G19810 AT3G04030 AT3G50060 AT4G01120 AT4G14550 AT4G29190 AT4G38620 AT5G44210 AT5G44260 AT5G54630 AT5G65640 AT5G67300
2	136	GO:0010279	6	2	0.000368657	0.010691	indole-3-acetic acid amido synthetase activity	MF	16	AT2G23170 AT4G27260
2	136	GO:0003872	7	2	0.000514425	0.0149183	6-phosphofructokinase activity	MF	2	AT4G26270 AT4G32840
2	136	GO:0010033	1302	25	9.9469e-10	3.58089e-08	response to organic substance	BP	55	AT1G72430 AT2G23170 AT3G03830 AT3G03840 AT4G27260 AT4G38860 AT5G19140 AT1G25560 AT4G14550 AT4G33950 AT5G01810 AT4G17260 AT1G74660 AT3G50060 AT5G67300 AT4G38620 AT1G61800 AT3G05120 AT1G66160 AT4G35480 AT1G35670 AT1G10370 AT3G23150 AT5G07580 AT5G44210
2	136	GO:0080167	127	6	2.78e-05	0.0010008	response to karrikin	BP	6	AT1G10370 AT1G61800 AT3G17609 AT3G44450 AT5G05600 AT5G20250
2	136	GO:0006562	3	2	6.31053e-05	0.00227179	proline catabolic process	BP	4	AT3G30775 AT5G38710
2	136	GO:0006537	4	2	0.000125829	0.00452985	glutamate biosynthetic process	BP	2	AT3G30775 AT5G38710
2	136	GO:0005945	7	2	0.000387152	0.00580728	6-phosphofructokinase complex	CC	2	AT4G26270 AT4G32840
3	77	GO:0003700	1682	16	2.42574e-05	0.00055792	sequence-specific DNA binding transcription factor activity	MF	16	AT2G38470 AT2G44840 AT2G46400 AT3G56400 AT4G17490 AT5G04150 AT5G05410 AT5G51190 AT5G47230 AT1G27730 AT2G17040 AT3G19580 AT3G55980 AT3G56980 AT5G04340 AT5G59820
3	77	GO:0008889	13	2	0.000649417	0.0149366	glycerophosphodiester phosphodiesterase activity	MF	2	AT3G02040 AT5G41080
3	77	GO:0004888	161	4	0.00130393	0.0299903	transmembrane signaling receptor activity	MF	4	AT1G66090 AT1G72900 AT1G72920 AT1G72940
3	77	GO:0010200	127	14	5.64173e-19	1.57969e-17	response to chitin	BP	39	AT1G27730 AT5G59820 AT2G17040 AT2G38470 AT2G44840 AT2G46400 AT3G19580 AT3G55980 AT3G56400 AT4G17490 AT4G33050 AT5G27420 AT5G47230 AT5G51190
3	77	GO:0006950	2365	26	3.86783e-10	1.08299e-08	response to stress	BP	44	AT1G66090 AT1G72900 AT1G72920 AT1G72940 AT5G20230 AT3G17790 AT3G19580 AT5G05410 AT5G06320 AT4G34150 AT5G47230 AT2G41010 AT1G27730 AT5G59820 AT5G57560 AT5G45340 AT3G56400 AT2G38470 AT3G61060 AT2G40000 AT5G20150 AT1G19020 AT5G57220 AT1G73010 AT3G25250 AT3G08720
3	77	GO:0055062	17	4	1.30512e-07	3.65433e-06	phosphate ion homeostasis	BP	4	AT3G17790 AT5G04340 AT3G02040 AT3G47420
3	77	GO:0010224	51	3	0.000397537	0.011131	response to UV-B	BP	3	AT5G05410 AT5G59820 AT2G22880
3	77	GO:0009642	84	3	0.00170277	0.0476777	response to light intensity	BP	3	AT5G59820 AT1G27730 AT5G20230
3	77	GO:0006071	22	2	0.00172125	0.0481951	glycerol metabolic process	BP	2	AT3G02040 AT5G41080
3	77	GO:0005634	2522	16	0.000537026	0.00537026	nucleus	CC	16	AT2G44840 AT3G56980 AT4G17490 AT5G04150 AT5G05410 AT5G51190 AT5G47230 AT3G19580 AT2G41010 AT1G27730 AT1G76600 AT2G46400 AT3G08720 AT2G38470 AT5G04340 AT5G20150
4	145	GO:0003700	1682	30	2.99506e-09	8.38617e-08	sequence-specific DNA binding transcription factor activity	MF	30	AT1G13260 AT1G62300 AT1G67970 AT1G68840 AT1G71030 AT3G60490 AT4G01250 AT4G31550 AT4G31800 AT5G61600 AT5G62020 AT3G15210 AT5G47220 AT1G01720 AT1G13300 AT1G18330 AT1G18570 AT1G25550 AT1G68670 AT2G40140 AT3G11580 AT3G23030 AT3G46600 AT3G47640 AT3G49530 AT5G17300 AT5G24590 AT5G57660 AT5G63790 AT3G24500
4	145	GO:0003677	1555	18	0.00141313	0.0395676	DNA binding	MF	18	AT1G18330 AT1G18570 AT1G67970 AT1G71030 AT3G24500 AT3G47640 AT3G60490 AT5G61600 AT5G62020 AT3G15210 AT5G47220 AT1G13300 AT1G25550 AT1G68670 AT1G13260 AT5G17300 AT1G62300 AT1G68840
4	145	GO:0010200	127	18	1.72272e-21	7.06316e-20	response to chitin	BP	61	AT1G20823 AT1G62300 AT2G35930 AT2G40140 AT3G15210 AT3G16720 AT3G46600 AT3G46620 AT3G49530 AT3G52450 AT4G01250 AT4G31550 AT4G31800 AT5G10380 AT5G47220 AT5G62020 AT5G64660 AT5G66070
4	145	GO:0006950	2365	43	1.04293e-14	4.27602e-13	response to stress	BP	65	AT1G65870 AT1G72890 AT1G72910 AT5G46260 AT5G46470 AT1G54050 AT5G51440 AT3G12500 AT3G16720 AT5G24590 AT1G01720 AT5G20410 AT5G47910 AT4G31800 AT5G58070 AT3G11820 AT3G24500 AT3G15210 AT5G47220 AT2G40140 AT4G12720 AT3G47340 AT1G18330 AT1G18570 AT1G71030 AT4G31550 AT1G32920 AT1G73500 AT2G26660 AT3G28740 AT3G10020 AT2G35930 AT3G52450 AT5G63790 AT1G13300 AT5G61600 AT2G15890 AT1G62300 AT3G49530 AT4G36040…
4	145	GO:0051865	9	3	9.6062e-06	0.000393854	protein autoubiquitination	BP	3	AT5G10380 AT2G35930 AT3G52450
4	145	GO:0080167	127	5	0.000422169	0.0173089	response to karrikin	BP	5	AT1G05680 AT1G70420 AT2G01150 AT4G33980 AT5G48540
4	145	GO:0009061	9	2	0.000848039	0.0347696	anaerobic respiration	BP	2	AT2G36220 AT3G10020
4	145	GO:0005634	2522	17	0.00555777	0.0666932	nucleus	CC	17	AT1G13260 AT3G47640 AT3G60490 AT5G61600 AT3G15210 AT5G47220 AT4G31550 AT4G31730 AT5G24590 AT3G24500 AT4G31800 AT2G26660 AT3G49530 AT4G36040 AT3G02800 AT3G46620 AT3G23030
4	145	GO:0031201	2	1	0.00703076	0.0843692	SNARE complex	CC	1	AT3G11820
5	208	GO:0005516	182	7	0.000468795	0.0178142	calmodulin binding	MF	30	AT1G73805 AT4G00500 AT1G27770 AT5G26920 AT5G62570 AT4G37610 AT4G24240
5	208	GO:0006950	2365	55	1.06052e-14	6.46915e-13	response to stress	BP	95	AT1G80850 AT2G23680 AT2G32140 AT3G04210 AT5G41750 AT2G29500 AT5G37670 AT4G02200 AT5G61900 AT2G20142 AT4G25480 AT4G23190 AT4G11280 AT3G45640 AT2G33380 AT5G01220 AT1G32540 AT5G37770 AT4G37610 AT1G29690 AT3G18690 AT3G22370 AT3G57530 AT2G39660 AT1G70000 AT5G62470 AT5G64900 AT4G17250 AT3G61190 AT3G04530 AT3G52190 AT1G20510 AT1G55450 AT3G09940 AT3G25780 AT3G44260 AT1G19180 AT1G14870 AT1G72060 AT5G52830…
5	208	GO:0010337	10	3	4.77707e-05	0.00291402	regulation of salicylic acid metabolic process	BP	3	AT1G29690 AT1G73805 AT5G26920
5	208	GO:0000289	3	2	0.000166648	0.0101655	nuclear-transcribed mRNA poly(A) tail shortening	BP	2	AT3G44260 AT5G22250
5	208	GO:0005886	1877	31	1.32652e-06	2.25509e-05	plasma membrane	CC	91	AT5G61900 AT1G11260 AT1G57990 AT3G57530 AT2G23810 AT3G01290 AT2G39660 AT1G14870 AT3G25780 AT5G04770 AT1G18390 AT1G27770 AT1G76070 AT2G33580 AT2G41410 AT3G10190 AT3G46110 AT3G54700 AT4G23180 AT5G02290 AT5G35735 AT5G37770 AT5G41100 AT5G58430 AT5G60270 AT1G22510 AT2G38740 AT3G52190 AT2G46450 AT5G01540 AT1G14370
6	81	GO:0004601	105	7	2.80042e-08	6.44097e-07	peroxidase activity	MF	41	AT1G05250 AT1G30870 AT1G34510 AT3G49960 AT4G30170 AT5G22410 AT5G67400
6	81	GO:0020037	283	7	2.16205e-05	0.000497271	heme binding	MF	7	AT1G05250 AT1G30870 AT1G34510 AT3G49960 AT4G30170 AT5G22410 AT5G67400
6	81	GO:0016740	2783	21	4.25007e-05	0.000977517	transferase activity	MF	21	AT4G04970 AT4G20270 AT5G61570 AT2G40940 AT1G28440 AT2G41820 AT3G28040 AT5G05160 AT5G43020 AT5G46330 AT5G07000 AT1G08280 AT2G33060 AT5G01210 AT5G39080 AT5G61160 AT3G10280 AT5G04530 AT3G44990 AT5G57540 AT5G60890
6	81	GO:0009672	14	2	0.000776408	0.0178574	auxin:hydrogen symporter activity	MF	2	AT1G23080 AT2G01420
6	81	GO:0007169	130	7	1.06843e-07	2.45738e-06	transmembrane receptor protein tyrosine kinase signaling pathway	BP	40	AT1G28440 AT2G41820 AT3G28040 AT4G20270 AT5G05160 AT5G43020 AT5G46330
6	81	GO:0006979	314	9	3.32563e-07	7.64896e-06	response to oxidative stress	BP	18	AT1G05250 AT1G30870 AT1G34510 AT3G49960 AT4G30170 AT5G22410 AT5G67400 AT5G39610 AT2G16500
6	81	GO:0071554	305	7	3.06689e-05	0.000705386	cell wall organization or biogenesis	BP	7	AT5G35190 AT1G12560 AT1G62980 AT3G10710 AT3G44990 AT5G46330 AT5G57540
6	81	GO:0000160	82	3	0.00178966	0.0411621	two-component signal transduction system (phosphorelay)	BP	3	AT2G40940 AT5G62920 AT1G06160
6	81	GO:0005618	605	6	0.00265847	0.0212678	cell wall	CC	9	AT3G10710 AT3G44990 AT5G57540 AT1G54970 AT3G62680 AT5G05160
7	223	GO:0003824	8251	105	5.5584e-12	3.00154e-10	catalytic activity	MF	120	AT1G64390 AT1G74680 AT2G01630 AT2G20370 AT3G01260 AT4G20840 AT4G29700 AT4G38520 AT5G11610 AT5G33290 AT5G62220 AT1G14460 AT4G18820 AT1G68990 AT4G35800 AT1G76810 AT3G26560 AT1G28660 AT3G04290 AT5G45950 AT5G10790 AT1G04110 AT1G20160 AT3G14240 AT4G34980 AT5G44530 AT2G30800 AT4G39510 AT4G39950 AT1G01040 AT1G77680 AT1G68560 AT3G23730 AT4G25820 AT5G14950 AT2G18980 AT4G08780 AT4G26010 AT5G18070 AT4G34930…
7	223	GO:0005524	1384	27	2.62363e-06	0.000141676	ATP binding	MF	30	AT1G14460 AT1G33360 AT1G51830 AT1G75820 AT2G14080 AT2G19130 AT2G27060 AT2G30800 AT2G33170 AT2G39180 AT3G09780 AT3G13380 AT3G15120 AT3G19740 AT3G26560 AT4G03390 AT4G18820 AT4G22130 AT4G28650 AT4G36180 AT5G01890 AT5G24010 AT5G46270 AT5G51350 AT5G57710 AT5G58150 AT5G67200
7	223	GO:0042802	179	7	0.000339434	0.0183294	identical protein binding	MF	7	AT1G20160 AT3G14240 AT5G44530 AT5G65310 AT5G03150 AT2G39180 AT3G09780
7	223	GO:0030246	150	6	0.000802683	0.0433449	carbohydrate binding	MF	6	AT2G19130 AT1G64390 AT3G01260 AT3G53380 AT5G03140 AT1G12710
7	223	GO:0007165	1165	30	6.99248e-09	4.26541e-07	signal transduction	BP	146	AT2G14080 AT5G46270 AT1G51830 AT1G75820 AT2G27060 AT4G03390 AT4G28650 AT4G36180 AT5G01890 AT5G51350 AT5G58150 AT5G67200 AT5G65310 AT1G28010 AT3G55320 AT4G34930 AT5G03280 AT1G07390 AT1G74170 AT2G15080 AT3G05360 AT5G40170 AT5G61240 AT5G25350 AT4G08180 AT5G08130 AT1G77850 AT2G20370 AT5G24360 AT1G66150
7	223	GO:0071555	181	8	8.61625e-05	0.00525591	cell wall organization	BP	20	AT3G54590 AT5G06640 AT5G04960 AT4G34980 AT5G33290 AT2G35620 AT4G39950 AT5G03280
7	223	GO:0010599	3	2	0.00017734	0.0108178	production of lsiRNA involved in RNA interference	BP	2	AT1G01040 AT1G69440
7	223	GO:0048765	73	5	0.000256922	0.0156722	root hair cell differentiation	BP	5	AT5G49270 AT5G64070 AT5G03280 AT4G15290 AT5G60660
7	223	GO:0071944	2398	48	1.43317e-10	3.2963e-09	cell periphery	CC	118	AT1G04110 AT1G20160 AT3G14240 AT3G23730 AT4G25820 AT4G34980 AT5G04960 AT5G44530 AT4G11110 AT1G28010 AT1G73590 AT2G01630 AT1G14460 AT2G27060 AT2G46920 AT3G13380 AT3G53380 AT4G22130 AT5G24010 AT5G24030 AT5G58150 AT5G67200 AT1G03870 AT1G68560 AT5G57530 AT2G23130 AT4G38420 AT1G15210 AT1G58250 AT1G66150 AT1G74720 AT1G76810 AT2G38465 AT3G08600 AT3G14310 AT3G55320 AT4G03390 AT4G16340 AT4G18820 AT4G20840…
8	145	GO:0080161	30	3	0.00035594	0.0110341	auxin transmembrane transporter activity	MF	3	AT1G70940 AT3G28345 AT1G77690
8	145	GO:0004674	696	10	0.00146816	0.045513	protein serine/threonine kinase activity	MF	16	AT1G12460 AT1G48480 AT2G01950 AT2G26730 AT3G49670 AT5G45800 AT5G56040 AT5G63710 AT2G42880 AT1G04310
8	145	GO:0007169	130	8	3.47625e-07	1.1124e-05	transmembrane receptor protein tyrosine kinase signaling pathway	BP	57	AT1G12460 AT1G48480 AT2G01950 AT2G26730 AT3G49670 AT5G45800 AT5G56040 AT5G63710
8	145	GO:0071555	181	7	4.03324e-05	0.00129064	cell wall organization	BP	11	AT2G03090 AT3G55500 AT1G53830 AT3G49220 AT5G47820 AT4G26690 AT4G31500
8	145	GO:0048509	80	4	0.000749237	0.0239756	regulation of meristem development	BP	4	AT1G70940 AT3G49670 AT5G43270 AT5G35750
8	145	GO:0010817	155	5	0.00119673	0.0382955	regulation of hormone levels	BP	5	AT1G70940 AT3G28345 AT4G31500 AT1G77690 AT1G26210
8	145	GO:0071944	2398	24	0.000386852	0.00735019	cell periphery	CC	24	AT1G72470 AT1G11545 AT3G49220 AT4G22910 AT1G70940 AT4G26690 AT1G05150 AT2G26730 AT2G32450 AT4G12730 AT3G54400 AT5G67470 AT1G53830 AT2G02950 AT1G12460 AT1G22530 AT1G48480 AT2G01680 AT3G28345 AT3G49670 AT4G12770 AT4G21410 AT4G31500 AT1G32450
9	80	GO:0016491	1446	15	1.66853e-05	0.000400448	oxidoreductase activity	MF	15	AT2G19900 AT2G30750 AT5G24160 AT3G56350 AT1G54870 AT1G64590 AT3G49620 AT5G44440 AT5G50700 AT1G17020 AT3G01420 AT3G26830 AT1G02400 AT5G43450 AT1G48130
9	80	GO:0008429	7	2	0.000176852	0.00424444	phosphatidylethanolamine binding	MF	2	AT1G18100 AT5G01300
9	80	GO:0050896	4617	36	1.43357e-09	4.15737e-08	response to stimulus	BP	43	AT1G02930 AT1G35310 AT2G26020 AT5G01820 AT4G09600 AT3G56350 AT3G01420 AT3G50480 AT4G11650 AT3G49620 AT1G21250 AT1G74710 AT2G15320 AT5G62490 AT2G14610 AT5G46050 AT3G51860 AT3G26830 AT2G41380 AT1G02400 AT2G30750 AT2G34600 AT1G34180 AT3G11840 AT4G25140 AT5G40420 AT1G60470 AT1G05510 AT4G28520 AT2G47770 AT1G15010 AT5G18470 AT1G18100 AT1G32560 AT2G02930 AT1G48130
9	80	GO:0019915	19	3	2.14436e-05	0.000621866	lipid storage	BP	3	AT2G25890 AT4G25140 AT5G40420
9	80	GO:0010344	4	2	4.88427e-05	0.00141644	seed oilbody biogenesis	BP	2	AT4G25140 AT5G40420
9	80	GO:0012511	14	3	6.18936e-06	0.000105219	monolayer-surrounded lipid storage body	CC	3	AT2G25890 AT4G25140 AT5G40420
9	80	GO:0042735	1	1	0.00264112	0.044899	protein body	CC	1	AT4G28520
10	115	GO:0015116	14	2	0.00144637	0.0332666	sulfate transmembrane transporter activity	MF	13	AT3G51895 AT1G23090
10	115	GO:0006857	72	5	8.85628e-06	0.000168269	oligopeptide transport	BP	32	AT1G22550 AT1G68570 AT4G24120 AT4G27730 AT5G12170
10	115	GO:0009733	316	8	3.16388e-05	0.000601137	response to auxin stimulus	BP	5	AT1G29430 AT1G29440 AT1G29460 AT1G29500 AT1G29510 AT4G03400 AT5G43700 AT3G28910
10	115	GO:0019761	38	3	0.000427764	0.00812751	glucosinolate biosynthetic process	BP	4	AT5G23020 AT1G18590 AT5G61420
10	115	GO:0008272	15	2	0.00150163	0.0285309	sulfate transport	BP	2	AT1G23090 AT3G51895
10	115	GO:0042807	6	2	0.000209383	0.00314075	central vacuole	CC	2	AT4G17340 AT5G47450
10	115	GO:0009705	61	3	0.00159407	0.0239111	plant-type vacuole membrane	CC	3	AT5G47450 AT1G16390 AT4G17340
