# Supplementary material for: A Trihelix DNA Binding Protein Counterbalances Hypoxia-Responsive Transcriptional Activation in Arabidopsis
Source: PLoS Biol. 2014 Sep 16;12(9):e1001950. doi: 10.1371/journal.pbio.1001950 (PMC4165759; doi:10.1371/journal.pbio.1001950)
Supplement: Table S3 — Chromatin immunopurification and fragment sequencing analysis with OE-HRA1#1. The p values indicate significance of fold changes based on Poisson distribution. (XLSX) [file pbio.1001950.s019.xlsx]

## Sheet: Note
Table S3: Chromatin Immunopurification Sequncing analysis with OE-HRA1-#1
Criteria for peak calls"	Peaks that were upstream and downstream 2000 nt seqeunce from genes or were only included along with the peaks overlapping gene regions.
	Only peaks with a width less than 500 nt were included.
	The control sample was a mock IP using Col-0 tissue, performed in parallel
ChIP_seq_HRA1 Columns	Presented data are include genes with
names	Gene ID
space	Chromosome
start	start position of the peak
end	end position of the peak
width	Width of peak
tags	Number of tags in a peak region
peak	Peak ID
strand	1 or + for positive strand and -1 or - for negative strand where the feature is located
feature	refers to the position within the gene context, i.e. 5'UTR
start_position	start position of the feature such as gene
end_position	end position of the feature such as the gene
insideFeature	upstream: peak resides upstream of the feature; downstream: peak resides downstream
	of the feature; inside: peak resides inside the feature; overlapStart: peak
	overlaps with the start of the feature; overlapEnd: peak overlaps with the end of
	the feature; includeFeature: peak include the feature entirely
distancetoFeature	distance to the nearest feature such as transcription start site. The distance is
	calculated as the distance between the start of the binding site and the TSS that
	is the gene start for genes located on the forward strand and the gene end for
	genes located on the reverse strand
shortestDistance	The shortest distance from either end of peak to either end the feature.
fromOverlappingOrNearest	NearestStart: indicates this feature’s start (feature’s end for features at minus
	strand) is closest to the peak start; Overlapping: indicates this feature overlaps
	with this peak although it is not the nearest feature start
fold_enrichment	Treatment vs. control (e.g. OE-HRA1-#1 vs. Col-0 IP sample)
pvalue
GO	Gene Ontology evaulation of genes with significant presence in HRA1-ChIP
Peak Feature	Comparision of region of putative HRA1 binding sites
Comparision with DEGs:
Data from Table S2	Data comparing the hypoxia responsive genes of OE-HRA1-#1 and -#2 to Col-0
Data from Mustroph	Data evaluating region and cell types specific expression in response to 2 h hypoxia stress in the same system as used in this study

## Sheet: ChIP_seq_HRA1
ID	start	end	width	summit	tags	MACS peak ID	strand	feature	start_position	end_position	insideFeature	distancetoFeature	shortestDistance	fromOverlappingOrNearest	Desc	#NAME?	p-value	fold_enrichment	AGI
AT5G03710	971397	971772	375	187	52	438	+	AT5G03710	971107	971627	overlapEnd	290	145	NearestStart	unknown protein	577.66	1.71396e-58	49.66	At5g03710
AT2G40990	17106806	17107083	277	138	32	230	-	AT2G40990	17105097	17106773	upstream	-33	33	NearestStart	zinc ion binding	452.13	6.1235e-46	30.56	At2g40990
AT3G04300	1138989	1139200	211	105	18	240	+	AT3G04300	1140193	1141030	upstream	-1204	993	NearestStart	FUNCTIONS IN: molecular_function unknown; INVOLVED IN: biological_process unknown; LOCATED IN: cellular_component unknown; CONTAINS InterPro DOMAIN/s: Cupin, RmlC-type (InterPro:IPR011051), Protein of unknown function DUF861, cupin-3 (InterPro:IPR008579), RmlC-like jelly roll fold (InterPro:IPR014710); BEST Arabidopsis thaliana protein match is: unknown protein (TAIR:AT4G10300.1); Has 364 Blast h…	296.61	2.18273e-30	17.19	At3g04300
AT4G14650	8404716	8404922	206	103	18	381	-	AT4G14650	8400574	8402911	upstream	-1805	1805	NearestStart	unknown protein	296.61	2.18273e-30	17.19	At4g14650
AT5G41010	16425529	16425734	205	102	14	515	+	AT5G41010	16424050	16424952	downstream	1479	577	NearestStart	NRPB12; DNA binding / DNA-directed RNA polymerase	213.72	4.2462e-22	13.37	At5g41010
AT2G16018	6973464	6973671	207	103	15	200	-	AT2G16018	6972222	6973705	inside	241	34	NearestStart	unknown protein	192.88	5.15229e-20	10.84	At2g16018
AT5G57790	23414187	23414391	204	102	13	531	-	AT5G57790	23412025	23413627	upstream	-560	560	NearestStart	unknown protein	191.33	7.36207e-20	12.41	At5g57790
AT3G29770	11648119	11648524	405	171	24	266	+	AT3G29770	11648341	11650839	overlapStart	-222	183	NearestStart	MES11 (METHYL ESTERASE 11); hydrolase	179.13	1.2218e-18	20.05	At3g29770
AT3G24780	9048711	9048914	203	101	12	258	+	AT3G24780	9049446	9051593	upstream	-735	532	NearestStart	FUNCTIONS IN: molecular_function unknown; INVOLVED IN: biological_process unknown; LOCATED IN: chloroplast; EXPRESSED IN: 19 plant structures; EXPRESSED DURING: 7 growth stages; CONTAINS InterPro DOMAIN/s: Uncharacterized conserved protein UCP015417, vWA (InterPro:IPR011205), von Willebrand factor, type A (InterPro:IPR002035); BEST Arabidopsis thaliana protein match is: unknown protein (TAIR:AT5G…	169.59	1.09901e-17	11.46	At3g24780
AT5G22000	7278149	7278353	204	102	12	452	+	AT5G22000	7277183	7280255	inside	966	966	NearestStart	RHF2A (RING-H2 GROUP F2A); protein binding / zinc ion binding	169.59	1.09901e-17	11.46	At5g22000
AT5G56100	22717828	22718032	204	102	13	530	+	AT5G56100	22717115	22717751	downstream	713	77	NearestStart	glycine-rich protein / oleosin	161.2	7.58578e-17	9.26	At5g56100
AT3G27503	10187959	10188229	270	135	15	263	-	AT3G27503	10185765	10186537	upstream	-1422	1422	NearestStart	SCRL19 (SCR-Like 19)	157.81	1.65577e-16	14.14	At3g27503
AT5G44220	17811505	17811760	255	127	14	518	+	AT5G44220	17810477	17811364	downstream	1028	141	NearestStart	F-box family protein	140.79	8.33681e-15	12.22	At5g44220
AT4G20150	10889751	10889956	205	102	16	387	-	AT4G20150	10888262	10889597	upstream	-154	154	NearestStart	unknown protein	138.55	1.39637e-14	5.73	At4g20150
AT4G02700	1190003	1190293	290	145	15	333	+	AT4G02700	1188983	1193611	inside	1020	1020	NearestStart	SULTR3;2 (sulfate transporter 3;2); sulfate transmembrane transporter	138.32	1.47231e-14	14.32	At4g02700
AT2G46660	19155813	19156026	213	106	12	234	-	AT2G46660	19153328	19155489	upstream	-324	324	NearestStart	CYP78A6; electron carrier/ heme binding / iron ion binding / monooxygenase/ oxygen binding	136.48	2.24905e-14	8.92	At2g46660
AT1G20280	7024863	7025315	452	235	23	19	+	AT1G20280	7023829	7024212	downstream	1034	651	NearestStart	homeobox-leucine zipper protein-related	128.97	1.26765e-13	12.57	At1g20280
AT1G64400	23918728	23919117	389	194	19	129	-	AT1G64400	23915598	23919783	inside	1055	666	NearestStart	long-chain-fatty-acid--CoA ligase, putative / long-chain acyl-CoA synthetase, putative	121.3	7.4131e-13	16.59	At1g64400
AT1G43800	16578583	16578924	341	170	16	104	+	AT1G43800	16577610	16579722	inside	973	798	NearestStart	acyl-(acyl-carrier-protein) desaturase, putative / stearoyl-ACP desaturase, putative	118.47	1.42233e-12	15.28	At1g43800
AT1G51820	19239271	19239668	397	198	18	112	-	AT1G51820	19237407	19241883	inside	2612	1864	NearestStart	leucine-rich repeat protein kinase, putative	118.47	1.42233e-12	17.19	At1g51820
AT3G59340	21931681	21931891	210	105	18	329	-	AT3G59340	21928764	21931570	upstream	-111	111	NearestStart	unknown protein	115.06	3.11889e-12	4.4	At3g59340
AT1G54760	20433149	20433527	378	189	28	114	+	AT1G54760	20433912	20434397	upstream	-763	385	NearestStart	AGL85 (AGAMOUS-LIKE 85); DNA binding / transcription factor	114.86	3.26588e-12	9.24	At1g54760
AT2G30740	13095036	13095379	343	171	15	224	+	AT2G30740	13095976	13098594	upstream	-940	597	NearestStart	serine/threonine protein kinase, putative	108.86	1.30017e-11	14.32	At2g30740
AT3G04170	1095974	1096255	281	140	12	239	-	AT3G04170	1094621	1095665	upstream	-309	309	NearestStart	germin-like protein, putative	108.86	1.30017e-11	11.46	At3g04170
AT2G26710	11380965	11381367	402	103	17	217	+	AT2G26710	11380492	11383612	inside	473	473	NearestStart	BAS1 (PHYB ACTIVATION TAGGED SUPPRESSOR 1); oxygen binding / steroid hydroxylase	108.52	1.40605e-11	9.55	At2g26710
AT1G61150	22542218	22542489	271	135	12	124	+	AT1G61150	22542524	22544644	upstream	-306	35	NearestStart	FUNCTIONS IN: molecular_function unknown; INVOLVED IN: biological_process unknown; LOCATED IN: cellular_component unknown; EXPRESSED IN: 23 plant structures; EXPRESSED DURING: 13 growth stages; CONTAINS InterPro DOMAIN/s: LisH dimerisation motif, subgroup (InterPro:IPR013720), CTLH, C-terminal to LisH motif (InterPro:IPR006595), LisH dimerisation motif (InterPro:IPR006594), CT11-RanBPM (InterPro:…	108.23	1.50314e-11	11.36	At1g61150
AT1G31310	11202023	11202235	212	106	17	37	-	AT1G31310	11198353	11200141	upstream	-1882	1882	NearestStart	hydroxyproline-rich glycoprotein family protein	103.52	4.44631e-11	4.19	At1g31310
AT5G11370	3628004	3628275	271	135	19	443	+	AT5G11370	3627849	3629717	inside	155	155	NearestStart	FUNCTIONS IN: molecular_function unknown; INVOLVED IN: biological_process unknown; LOCATED IN: endomembrane system; CONTAINS InterPro DOMAIN/s: FBD (InterPro:IPR013596), FBD-like (InterPro:IPR006566), Leucine-rich repeat 2 (InterPro:IPR013101); BEST Arabidopsis thaliana protein match is: F-box family protein (TAIR:AT5G56410.1); Has 303 Blast hits to 290 proteins in 4 species: Archae - 0; Bacteria…	103.36	4.61318e-11	5.99	At5g11370
AT5G20130	6796549	6796820	271	135	19	450	+	AT5G20130	6797440	6798899	upstream	-891	620	NearestStart	unknown protein	103.36	4.61318e-11	5.99	At5g20130
AT3G07570	2420140	2420421	281	140	12	243	-	AT3G07570	2418049	2420296	overlapStart	156	125	NearestStart	membrane protein, putative	102.65	5.4325e-11	10.48	At3g07570
AT2G09840	3707181	3707464	283	141	12	176	-	AT2G09840	3704959	3705450	upstream	-1731	1731	NearestStart	FUNCTIONS IN: molecular_function unknown; INVOLVED IN: biological_process unknown; LOCATED IN: cellular_component unknown; BEST Arabidopsis thaliana protein match is: nucleic acid binding / zinc ion binding (TAIR:AT2G06904.1); Has 10 Blast hits to 10 proteins in 1 species: Archae - 0; Bacteria - 0; Metazoa - 0; Fungi - 0; Plants - 10; Viruses - 0; Other Eukaryotes - 0 (source: NCBI BLink).	99.49	1.1246e-10	11.46	At2g09840
AT2G32040	13634408	13634751	343	171	14	226	+	AT2G32040	13635106	13637836	upstream	-698	355	NearestStart	integral membrane transporter family protein	99.49	1.1246e-10	13.37	At2g32040
AT3G22231	7845814	7846285	471	192	29	252	-	AT3G22231	7845823	7846605	overlapEnd	791	9	NearestStart	PCC1 (PATHOGEN AND CIRCADIAN CONTROLLED 1)	97.73	1.68655e-10	8.55	At3g22231
AT3G02715	584744	585174	430	245	16	238	+	AT3G02715	586086	586167	upstream	-1342	912	NearestStart	pre-tRNA; tRNA-Ser (anticodon: AGA)	94.79	3.31894e-10	14.32	At3g02715
AT1G77950	29306685	29307015	330	165	13	140	+	AT1G77950	29306957	29311194	overlapStart	-272	58	NearestStart	AGL67 (AGAMOUS-LIKE 67); transcription factor	90.37	9.18333e-10	12.41	At1g77950
AT3G51410	19080441	19080806	365	182	14	328	-	AT3G51410	19081257	19082212	downstream	1771	451	NearestStart	unknown protein	90.37	9.18333e-10	13.37	At3g51410
AT1G56960	21279981	21280442	461	296	16	116	+	AT1G56960	21280178	21280214	includeFeature	-197	197	NearestStart	pre-tRNA; tRNA-Tyr (anticodon: GTA)	90.31	9.31108e-10	12.41	At1g56960
AT3G23727	8545553	8546042	489	194	16	254	+	AT3G23727	8544863	8545355	downstream	690	198	NearestStart	SCRL12 (SCR-Like 12)	86.56	2.208e-09	12.41	At3g23727
AT5G39910	15981070	15981416	346	173	16	514	-	AT5G39910	15979412	15981671	inside	601	255	NearestStart	glycoside hydrolase family 28 protein / polygalacturonase (pectinase) family protein	85.66	2.71644e-09	9.67	At5g39910
AT1G01040	22884	23269	385	192	17	1	+	AT1G01040	23146	31227	overlapStart	-262	123	NearestStart	DCL1 (DICER-LIKE 1); ATP-dependent helicase/ double-stranded RNA binding / protein binding / ribonuclease III	85.01	3.155e-09	11.43	At1g01040
AT3G11980	3812283	3812733	450	303	15	245	+	AT3G11980	3814236	3817117	upstream	-1953	1503	NearestStart	MS2 (MALE STERILITY 2); fatty acyl-CoA reductase (alcohol-forming)/ oxidoreductase, acting on the CH-CH group of donors, NAD or NADP as acceptor	83.24	4.74242e-09	11.46	At3g11980
AT2G16930	7340801	7341257	456	264	15	202	+	AT2G16930	7341120	7342302	overlapStart	-319	137	NearestStart	ribosomal protein L27 family protein	82.45	5.68853e-09	11.46	At2g16930
AT5G02700	609766	609970	204	102	15	436	-	AT5G02700	609381	611679	inside	1913	385	NearestStart	F-box family protein	81.82	6.57658e-09	3.56	At5g02700
AT1G70020	26375640	26375987	347	173	13	134	+	AT1G70020	26377370	26378359	upstream	-1730	1383	NearestStart	unknown protein	81.5	7.07946e-09	12.41	At1g70020
AT3G43270	15224004	15224321	317	158	12	310	-	AT3G43270	15222125	15225460	inside	1456	1139	NearestStart	pectinesterase family protein	80.6	8.70964e-09	9.74	At3g43270
AT1G25210	8832956	8833270	314	157	12	30	+	AT1G25210	8833245	8835112	overlapStart	-289	25	NearestStart	UDP-3-O-[3-hydroxymyristoyl] N-acetylglucosamine deacetylase	79.23	1.19399e-08	9.52	At1g25210
AT2G27170	11618089	11618579	490	144	15	219	-	AT2G27170	11609122	11617434	upstream	-655	655	NearestStart	TTN7 (TITAN7); ATP binding / protein binding	78.17	1.52405e-08	11.46	At2g27170
AT2G25720	10954394	10954885	491	388	16	216	-	AT2G25720	10955519	10956052	downstream	1658	634	NearestStart	unknown protein	78.05	1.56675e-08	14.32	At2g25720
AT4G36970	17433610	17433932	322	161	12	431	-	AT4G36970	17429744	17431685	upstream	-1925	1925	NearestStart	remorin family protein	77.86	1.63682e-08	10.74	At4g36970
AT4G33000	15922920	15923351	431	271	19	430	+	AT4G33000	15924349	15926628	upstream	-1429	998	NearestStart	CBL10 (CALCINEURIN B-LIKE 10); calcium ion binding	74.54	3.5156e-08	8.48	At4g33000
AT1G49130	18174808	18175048	240	120	12	109	-	AT1G49130	18174740	18176022	inside	1214	68	NearestStart	zinc finger (B-box type) family protein	74.22	3.78443e-08	5.03	At1g49130
AT1G57020	21283045	21283506	461	286	15	117	+	AT1G57020	21283242	21283278	includeFeature	-197	197	NearestStart	pre-tRNA; tRNA-Tyr (anticodon: GTA)	73.54	4.42588e-08	11.46	At1g57020
AT1G57320	21297812	21298273	461	296	15	118	+	AT1G57320	21298009	21298045	includeFeature	-197	197	NearestStart	pre-tRNA; tRNA-Tyr (anticodon: GTA)	73.54	4.42588e-08	11.46	At1g57320
AT1G57380	21300693	21301154	461	296	15	119	+	AT1G57380	21300890	21300926	includeFeature	-197	197	NearestStart	pre-tRNA; tRNA-Tyr (anticodon: GTA)	73.54	4.42588e-08	11.46	At1g57380
AT5G50630	20603982	20604470	488	385	22	525	-	AT5G50630	20602921	20604956	inside	974	486	NearestStart	nodulin family protein	73.5	4.46684e-08	6.82	At5g50630
AT1G62570	23169140	23169503	363	181	12	127	+	AT1G62570	23169136	23172105	inside	4	4	NearestStart	FMO GS-OX4 (FLAVIN-MONOOXYGENASE GLUCOSINOLATE S-OXYGENASE 4); 4-methylthiopropyl glucosinolate S-oxygenase/ 8-methylthiopropyl glucosinolate S-oxygenase/ flavin-containing monooxygenase/ monooxygenase	72.91	5.11682e-08	11.46	At1g62570
AT5G65060	25987932	25988278	346	173	12	538	+	AT5G65060	25987429	25991315	inside	503	503	NearestStart	MAF3 (MADS AFFECTING FLOWERING 3); transcription factor	72.91	5.11682e-08	11.46	At5g65060
AT1G12600	4288907	4289365	458	116	15	11	-	AT1G12600	4286204	4288878	upstream	-29	29	NearestStart	FUNCTIONS IN: molecular_function unknown; INVOLVED IN: biological_process unknown; LOCATED IN: cellular_component unknown; EXPRESSED IN: leaf whorl, petal, male gametophyte, flower, pollen tube; EXPRESSED DURING: L mature pollen stage, 4 anthesis, petal differentiation and expansion stage; CONTAINS InterPro DOMAIN/s: UAA transporter (InterPro:IPR013657); BEST Arabidopsis thaliana protein match is…	71.74	6.69885e-08	11.19	At1g12600
AT4G10670	6584058	6584468	410	249	13	375	+	AT4G10670	6584727	6586262	upstream	-669	259	NearestStart	GTC2	71.61	6.9024e-08	9.55	At4g10670
AT1G62830	23266592	23266840	248	124	12	128	-	AT1G62830	23264490	23267202	inside	610	362	NearestStart	LDL1 (LSD1-LIKE1); amine oxidase/ electron carrier/ oxidoreductase	69.95	1.01158e-07	5.2	At1g62830
AT2G29770	12717038	12717391	353	176	12	222	-	AT2G29770	12715411	12716875	upstream	-163	163	NearestStart	kelch repeat-containing F-box family protein	69.55	1.10917e-07	10.74	At2g29770
AT1G67230	25156614	25156913	299	149	13	132	-	AT1G67230	25151270	25156323	upstream	-291	291	NearestStart	LINC1 (LITTLE NUCLEI1)	68.74	1.3366e-07	6.79	At1g67230
AT1G47710	17558004	17558292	288	144	12	106	+	AT1G47710	17558209	17560269	overlapStart	-205	83	NearestStart	serpin, putative / serine protease inhibitor, putative	68.38	1.45211e-07	6.98	At1g47710
AT1G13260	4541152	4541594	442	247	18	13	+	AT1G13260	4542168	4543742	upstream	-1016	574	NearestStart	RAV1; DNA binding / transcription factor/ transcription repressor	68.19	1.51705e-07	7.72	At1g13260
AT1G35510	13070875	13071207	332	166	14	43	+	AT1G35510	13071165	13074949	overlapStart	-290	42	NearestStart	unknown protein	68.14	1.53462e-07	8.11	At1g35510
AT1G43670	16467933	16468329	396	198	18	102	+	AT1G43670	16468044	16470500	overlapStart	-111	111	NearestStart	fructose-1,6-bisphosphatase, putative / D-fructose-1,6-bisphosphate 1-phosphohydrolase, putative / FBPase, putative	67.54	1.76198e-07	8.3	At1g43670
AT2G46750	19212429	19212875	446	344	13	235	-	AT2G46750	19208320	19210958	upstream	-1471	1471	NearestStart	FAD-binding domain-containing protein	67.25	1.88365e-07	10.5	At2g46750
AT1G23320	8276494	8276818	324	162	17	23	-	AT1G23320	8273423	8275350	upstream	-1144	1144	NearestStart	TAR1 (TRYPTOPHAN AMINOTRANSFERASE RELATED 1); L-tryptophan:2-oxoglutarate aminotransferase/ L-tryptophan:pyruvate aminotransferase/ carbon-sulfur lyase	66.78	2.09894e-07	6.41	At1g23320
AT2G19510	8454114	8454570	456	129	13	207	+	AT2G19510	8453219	8453682	downstream	895	432	NearestStart	LBD8 (LOB DOMAIN-CONTAINING PROTEIN 8)	66.11	2.44906e-07	9.55	At2g19510
AT3G44240	15938876	15939369	493	289	26	316	+	AT3G44240	15940184	15940903	upstream	-1308	815	NearestStart	CCR4-NOT transcription complex protein, putative	65.07	3.11172e-07	6.4	At3g44240
AT1G18070	6218603	6218995	392	196	12	18	-	AT1G18070	6213725	6218335	upstream	-268	268	NearestStart	EF-1-alpha-related GTP-binding protein, putative	64.61	3.45939e-07	11.46	At1g18070
AT1G24440	8661231	8661607	376	188	12	24	+	AT1G24440	8662019	8663964	upstream	-788	412	NearestStart	protein binding / zinc ion binding	64.61	3.45939e-07	11.46	At1g24440
AT1G73680	27704068	27704441	373	186	12	137	-	AT1G73680	27703944	27707514	inside	3446	124	NearestStart	pathogen-responsive alpha-dioxygenase, putative	64.61	3.45939e-07	11.46	At1g73680
AT2G03660	1113476	1113859	383	191	12	160	-	AT2G03660	1113984	1114055	downstream	579	125	NearestStart	pre-tRNA; tRNA-Thr (anticodon: CGT)	64.61	3.45939e-07	11.46	At2g03660
AT4G03270	1433190	1433568	378	189	12	334	-	AT4G03270	1432375	1433691	inside	501	123	NearestStart	CYCD6;1 (Cyclin D6;1); cyclin-dependent protein kinase	64.61	3.45939e-07	11.46	At4g03270
AT4G24470	12645286	12645671	385	192	12	422	+	AT4G24470	12645542	12647965	overlapStart	-256	129	NearestStart	TIFY1; transcription factor	64.61	3.45939e-07	11.46	At4g24470
AT4G27620	13790778	13791164	386	193	12	426	-	AT4G27620	13788821	13790983	overlapStart	205	181	NearestStart	unknown protein	64.61	3.45939e-07	11.46	At4g27620
AT5G38740	15513727	15514108	381	190	12	512	-	AT5G38740	15513025	15514305	inside	578	197	NearestStart	AGL77 (AGAMOUS-LIKE 77); transcription factor	64.61	3.45939e-07	11.46	At5g38740
AT5G66440	26529782	26530169	387	193	12	539	-	AT5G66440	26530235	26531097	downstream	1315	66	NearestStart	unknown protein	64.61	3.45939e-07	11.46	At5g66440
AT5G58410	23613665	23614067	402	244	12	533	+	AT5G58410	23609663	23617386	inside	4002	3319	NearestStart	binding / protein binding / zinc ion binding	64.37	3.65595e-07	8.59	At5g58410
AT1G47840	17619245	17619711	466	322	14	107	-	AT1G47840	17616107	17618894	upstream	-351	351	NearestStart	HXK3 (HEXOKINASE 3); ATP binding / fructokinase/ glucokinase/ hexokinase	64.21	3.79315e-07	8.95	At1g47840
AT2G14960	6453488	6453972	484	285	14	196	-	AT2G14960	6451372	6453670	overlapStart	182	182	NearestStart	GH3.1	64.21	3.79315e-07	6.76	At2g14960
AT1G14730	5075071	5075547	476	179	13	15	+	AT1G14730	5073105	5074779	downstream	1966	292	NearestStart	LOCATED IN: endomembrane system, integral to membrane; EXPRESSED IN: 16 plant structures; EXPRESSED DURING: 7 growth stages; CONTAINS InterPro DOMAIN/s: Cytochrome b561, eukaryote (InterPro:IPR004877), Cytochrome b561/ferric reductase transmembrane (InterPro:IPR006593); BEST Arabidopsis thaliana protein match is: ACYB-1; carbon-monoxide oxygenase (TAIR:AT5G38630.1); Has 447 Blast hits to 446 prot…	63.92	4.05509e-07	10.5	At1g14730
AT4G39770	18453214	18453592	378	189	20	434	-	AT4G39770	18448980	18451293	upstream	-1921	1921	NearestStart	trehalose-6-phosphate phosphatase, putative	63.36	4.61318e-07	6.6	At4g39770
AT1G21835	7664024	7664298	274	137	12	21	+	AT1G21835	7665664	7665936	upstream	-1640	1366	NearestStart	Encodes a Plant thionin family protein	63.33	4.64515e-07	5.74	At1g21835
AT2G43550	18074070	18074462	392	196	14	232	+	AT2G43550	18073234	18073905	downstream	836	165	NearestStart	trypsin inhibitor, putative	63.13	4.86407e-07	9.58	At2g43550
AT3G47410	17470166	17470580	414	287	12	325	-	AT3G47410	17468795	17469460	upstream	-706	706	NearestStart	unknown protein	62.96	5.05825e-07	8.59	At3g47410
AT5G57830	23431923	23432337	414	287	12	532	-	AT5G57830	23429291	23430996	upstream	-927	927	NearestStart	unknown protein	62.96	5.05825e-07	8.59	At5g57830
AT4G24240	12570250	12570714	464	160	23	421	+	AT4G24240	12571766	12573725	upstream	-1516	1052	NearestStart	WRKY7; calmodulin binding / transcription factor	62.41	5.74116e-07	5.51	At4g24240
AT3G05650	1648565	1648902	337	168	34	242	-	AT3G05650	1645680	1648573	overlapStart	8	8	NearestStart	AtRLP32 (Receptor Like Protein 32); kinase/ protein binding	62.4	5.7544e-07	4	At3g05650
AT3G25830	9445857	9446352	495	295	13	259	+	AT3G25830	9447508	9450420	upstream	-1651	1156	NearestStart	ATTPS-CIN (terpene synthase-like sequence-1,8-cineole); (E)-beta-ocimene synthase/ myrcene synthase	61.94	6.39735e-07	9.55	At3g25830
AT5G29050	11110065	11110492	427	192	17	462	+	AT5G29050	11111692	11112283	upstream	-1627	1200	NearestStart	unknown protein	61.9	6.45654e-07	7.48	At5g29050
AT1G09050	2920489	2920915	426	241	12	8	+	AT1G09050	2918031	2920889	overlapEnd	2458	26	NearestStart	unknown protein	61.59	6.93426e-07	8.59	At1g09050
AT1G29350	10272911	10273338	427	196	12	34	-	AT1G29350	10268469	10273788	inside	877	450	NearestStart	FUNCTIONS IN: molecular_function unknown; INVOLVED IN: biological_process unknown; LOCATED IN: cellular_component unknown; EXPRESSED IN: male gametophyte, guard cell, pollen tube; EXPRESSED DURING: L mature pollen stage, M germinated pollen stage; CONTAINS InterPro DOMAIN/s: Protein of unknown function DUF1296 (InterPro:IPR009719); BEST Arabidopsis thaliana protein match is: kinase-related (TAIR:…	61.48	7.11214e-07	8.59	At1g29350
AT2G22280	9464953	9465329	376	188	14	210	-	AT2G22280	9465581	9465653	downstream	700	252	NearestStart	pre-tRNA; tRNA-Arg (anticodon: ACG)	60.92	8.09096e-07	9.19	At2g22280
AT2G19070	8260536	8260974	438	263	12	206	-	AT2G19070	8260038	8261985	inside	1449	498	NearestStart	SHT (SPERMIDINE HYDROXYCINNAMOYL TRANSFERASE); N-acyltransferase/ hydroxycinnamoyltransferase/ spermidine:caffeoyl CoA N-acyltransferase/ spermidine:coumaroyl CoA N-acyltransferase/ spermidine:feruloyl CoA N-acyltransferase/ spermidine:sinapoyl CoA N-acyl	60.28	9.37562e-07	8.59	At2g19070
AT1G24793	8766792	8767156	364	182	12	25	+	AT1G24793	8767562	8769438	upstream	-770	406	NearestStart	UDP-3-O-[3-hydroxymyristoyl] N-acetylglucosamine deacetylase	60.04	9.90832e-07	8.92	At1g24793
AT4G16015	9071219	9071503	284	142	12	382	+	AT4G16015	9073202	9074809	upstream	-1983	1699	NearestStart	DC1 domain-containing protein	58.98	1.26474e-06	5.95	At4g16015
AT5G53410	21668812	21669174	362	181	13	528	+	AT5G53410	21667939	21668046	downstream	873	766	NearestStart	unknown protein	58.92	1.28233e-06	8.22	At5g53410
AT1G04645	1293659	1293976	317	158	12	3	-	AT1G04645	1293770	1294263	overlapEnd	604	111	NearestStart	self-incompatibility protein-related	58.61	1.37721e-06	6.64	At1g04645
AT5G43060	17271547	17271864	317	158	12	516	-	AT5G43060	17269507	17272164	inside	617	300	NearestStart	cysteine proteinase, putative / thiol protease, putative	58.61	1.37721e-06	6.64	At5g43060
AT3G17510	5992781	5993159	378	189	17	250	-	AT3G17510	5988991	5992912	overlapStart	131	131	NearestStart	CIPK1 (CBL-INTERACTING PROTEIN KINASE 1); kinase/ protein binding	58.27	1.48936e-06	7.48	At3g17510
AT4G23440	12240004	12240465	461	274	12	420	+	AT4G23440	12237765	12240826	inside	2239	361	NearestStart	nucleoside-triphosphatase/ nucleotide binding / transmembrane receptor	57.86	1.63682e-06	8.59	At4g23440
AT2G36890	15485228	15485695	467	318	12	227	+	AT2G36890	15485779	15487277	upstream	-551	84	NearestStart	RAX2 (REGULATOR OF AXILLARY MERISTEMS 2); DNA binding / transcription factor	57.26	1.87932e-06	8.59	At2g36890
AT4G19930	10803039	10803456	417	173	12	386	+	AT4G19930	10803558	10804853	upstream	-519	102	NearestStart	F-box family protein	57.2	1.90546e-06	7.66	At4g19930
AT5G15650	5091685	5091993	308	154	12	448	+	AT5G15650	5092157	5094494	upstream	-472	164	NearestStart	RGP2 (REVERSIBLY GLYCOSYLATED POLYPEPTIDE 2); transferase, transferring hexosyl groups	57.03	1.98153e-06	6.45	At5g15650
AT2G15580	6799431	6799745	314	157	12	199	+	AT2G15580	6797638	6798939	downstream	1793	492	NearestStart	zinc finger (C3HC4-type RING finger) family protein	56.98	2.00447e-06	6.45	At2g15580
AT1G12665	4312280	4312687	407	184	13	12	+	AT1G12665	4312331	4312935	overlapStart	-51	51	NearestStart	Encodes a Plant thionin family protein	56.96	2.01372e-06	7.11	At1g12665
AT4G22592	11897665	11898135	470	356	12	419	-	AT4G22592	11893499	11896480	upstream	-1185	1185	NearestStart	CPuORF27 (Conserved peptide upstream open reading frame 27)	56.96	2.01372e-06	8.59	At4g22592
AT1G32850	11900760	11901190	430	182	12	39	+	AT1G32850	11902629	11906900	upstream	-1869	1439	NearestStart	UBP11 (UBIQUITIN-SPECIFIC PROTEASE 11); cysteine-type endopeptidase/ ubiquitin thiolesterase	56.92	2.03236e-06	7.86	At1g32850
AT4G00220	89790	90221	431	256	12	332	+	AT4G00220	90036	92237	overlapStart	-246	185	NearestStart	JLO (JAGGED LATERAL ORGANS)	56.81	2.08449e-06	7.86	At4g00220
AT1G48470	17913168	17913645	477	288	12	108	+	AT1G48470	17913711	17916098	upstream	-543	66	NearestStart	GLN1;5 (glutamine synthetase 1;5); glutamate-ammonia ligase	56.27	2.36048e-06	8.59	At1g48470
AT1G17060	5833889	5834191	302	151	12	17	-	AT1G17060	5832097	5835456	inside	1567	1265	NearestStart	CYP72C1 (CYTOCHROME P450 72C1); electron carrier/ heme binding / iron ion binding / monooxygenase/ oxygen binding	55.96	2.53513e-06	6.33	At1g17060
AT5G10940	3450641	3450943	302	151	12	442	-	AT5G10940	3448636	3454231	inside	3590	2005	NearestStart	transducin family protein / WD-40 repeat family protein	55.96	2.53513e-06	6.33	At5g10940
AT3G22520	7974362	7974843	481	378	12	253	+	AT3G22520	7974762	7977590	overlapStart	-400	81	NearestStart	unknown protein	55.88	2.58226e-06	7.64	At3g22520
AT5G39300	15737976	15738317	341	170	12	513	-	AT5G39300	15737427	15738387	inside	411	70	NearestStart	ATEXPA25 (ARABIDOPSIS THALIANA EXPANSIN A25)	55.81	2.62422e-06	7.14	At5g39300
AT5G36310	14325823	14326270	447	161	16	501	-	AT5G36310	14324711	14325058	upstream	-765	765	NearestStart	Encodes a ECA1 gametogenesis related family protein	55.39	2.89068e-06	6.24	At5g36310
AT2G19620	8489050	8489436	386	193	13	208	-	AT2G19620	8485991	8488720	upstream	-330	330	NearestStart	Ndr family protein	55.21	3.01301e-06	8.76	At2g19620
AT3G28780	10807001	10807492	491	196	12	264	-	AT3G28780	10805911	10808458	inside	1457	966	NearestStart	unknown protein	54.93	3.21366e-06	5.73	At3g28780
AT1G05785	1730024	1730312	288	144	17	5	+	AT1G05785	1730249	1732626	overlapStart	-225	63	NearestStart	Got1-like family protein	54.69	3.39625e-06	4.27	At1g05785
AT2G01780	338956	339336	380	190	13	156	-	AT2G01780	338024	339871	inside	915	535	NearestStart	S-locus glycoprotein, putative	54.45	3.58922e-06	8.62	At2g01780
AT1G34795	12770316	12770732	416	223	18	40	-	AT1G34795	12769644	12770131	upstream	-185	185	NearestStart	Encodes a Plant thionin family protein	54.25	3.75837e-06	5.82	At1g34795
AT4G31970	15462250	15462750	500	168	12	429	+	AT4G31970	15462408	15464358	overlapStart	-158	158	NearestStart	CYP82C2; electron carrier/ heme binding / iron ion binding / monooxygenase/ oxygen binding	54.09	3.89942e-06	8.59	At4g31970
AT2G27980	11920340	11920715	375	187	13	221	-	AT2G27980	11913629	11919741	upstream	-599	599	NearestStart	protein binding / zinc ion binding	53.8	4.16869e-06	8.51	At2g27980
AT2G22300	9469522	9469734	212	106	17	211	+	AT2G22300	9471325	9476646	upstream	-1803	1591	NearestStart	SR1 (SIGNAL RESPONSIVE 1); calmodulin binding / transcription regulator	52.8	5.24807e-06	2.52	At2g22300
AT4G39040	18190432	18190795	363	181	12	432	-	AT4G39040	18189012	18190556	overlapStart	124	124	NearestStart	RNA binding	52.23	5.98412e-06	7.61	At4g39040
AT4G12100	7249463	7249891	428	192	21	377	-	AT4G12100	7246422	7248127	upstream	-1336	1336	NearestStart	ubiquitin protein ligase binding	51.94	6.39735e-06	5.38	At4g12100
AT3G01090	36280	36638	358	179	12	237	-	AT3G01090	31181	34597	upstream	-1683	1683	NearestStart	AKIN10 (Arabidopsis SNF1 kinase homolog 10); protein binding / protein kinase	51.56	6.98232e-06	7.5	At3g01090
AT5G49525	20097754	20098126	372	186	35	522	-	AT5G49525	20097040	20097486	upstream	-268	268	NearestStart	unknown protein	51.37	7.29458e-06	4.13	At5g49525
AT5G28642	10655897	10656152	255	127	13	460	-	AT5G28642	10654592	10654741	upstream	-1156	1156	NearestStart	unknown protein	50.8	8.31764e-06	3.86	At5g28642
AT2G14210	6018314	6018695	381	190	23	195	+	AT2G14210	6018558	6023863	overlapStart	-244	137	NearestStart	AGL44 (AGAMOUS-LIKE 44); DNA binding / transcription factor	50.47	8.97429e-06	5.1	At2g14210
AT5G35890	14025020	14025515	495	196	12	498	-	AT5G35890	14025863	14026726	downstream	1706	348	NearestStart	beta-galactosidase	50.45	9.01571e-06	5.24	At5g35890
AT1G60095	22161804	22162153	349	174	12	123	+	AT1G60095	22160099	22162419	inside	1705	266	NearestStart	jacalin lectin family protein	50.34	9.24698e-06	7.31	At1g60095
AT3G50550	18759863	18760210	347	173	12	327	+	AT3G50550	18759463	18760510	inside	400	300	NearestStart	unknown protein	50.07	9.84011e-06	7.27	At3g50550
AT1G16260	5560018	5560504	486	289	12	16	-	AT1G16260	5559579	5562113	inside	2095	439	NearestStart	protein kinase family protein	50	1e-05	5.09	At1g16260
AT1G58643	21768425	21768837	412	240	12	122	+	AT1G58643	21767342	21769456	inside	1083	619	NearestStart	ATP binding / inositol pentakisphosphate 2-kinase	50	1e-05	6.47	At1g58643
AT1G70560	26606147	26606644	497	101	12	135	+	AT1G70560	26604855	26607503	inside	1292	859	NearestStart	TAA1 (TRYPTOPHAN AMINOTRANSFERASE OF ARABIDOPSIS 1); L-alanine:2-oxoglutarate aminotransferase/ L-glutamine:2-oxoglutarate aminotransferase/ L-leucine:2-oxoglutarate aminotransferase/ L-methionine:2-oxoglutarate aminotransferase/ L-phenylalanine:2-oxoglut	50	1e-05	7.81	At1g70560
AT3G43550	15449542	15449971	429	255	12	311	+	AT3G43550	15448635	15450057	inside	907	86	NearestStart	carboxylesterase/ hydrolase, acting on ester bonds / lipase	50	1e-05	6.74	At3g43550
AT4G04760	2422992	2423453	461	308	12	342	+	AT4G04760	2424164	2427769	upstream	-1172	711	NearestStart	sugar transporter family protein	50	1e-05	7.24	At4g04760
AT4G14315	8241519	8241962	443	269	12	380	+	AT4G14315	8240957	8241315	downstream	562	204	NearestStart	unknown protein	50	1e-05	6.96	At4g14315
AT4G16024	9081363	9081799	436	277	12	384	-	AT4G16024	9080840	9081245	upstream	-118	118	NearestStart	unknown protein	50	1e-05	6.85	At4g16024
AT5G21970	7260814	7261280	466	331	12	451	+	AT5G21970	7261600	7263513	upstream	-786	320	NearestStart	ubiquitin thiolesterase	50	1e-05	7.32	At5g21970
AT5G24410	8334181	8334676	495	311	12	454	-	AT5G24410	8332473	8334066	upstream	-115	115	NearestStart	glucosamine/galactosamine-6-phosphate isomerase-related	50	1e-05	7.78	At5g24410
AT5G50620	20599787	20600230	443	308	12	524	-	AT5G50620	20600727	20601416	downstream	1629	497	NearestStart	FUNCTIONS IN: molecular_function unknown; INVOLVED IN: biological_process unknown; LOCATED IN: cellular_component unknown; CONTAINS InterPro DOMAIN/s: Molecular chaperone, heat shock protein, Hsp40, DnaJ (InterPro:IPR015609); BEST Arabidopsis thaliana protein match is: unknown protein (TAIR:AT5G50510.1); Has 119 Blast hits to 119 proteins in 8 species: Archae - 0; Bacteria - 0; Metazoa - 0; Fungi…	50	1e-05	6.96	At5g50620
AT5G63440	25405947	25406383	436	284	12	536	+	AT5G63440	25406302	25408423	overlapStart	-355	81	NearestStart	unknown protein	50	1e-05	6.85	At5g63440
AT3G10040	3098066	3098404	338	157	12	540	-	AT3G10040	3096415	3098071	overlapStart	5	5	NearestStart	sequence-specific DNA binding transcription factors (HRA1)		0.000186209	8.61	At3g10040

## Sheet: GO
GOID	NodeSize	SampleMatch	Phyper	Padj	Term	Ont	GO_OL_Match	SampleKeys
GO:0080097	3	2	7.65942e-05	0.0026808	L-tryptophan:pyruvate aminotransferase activity	MF	2	AT1G70560 AT1G23320
GO:0050362	4	2	0.000152678	0.00534372	L-tryptophan:2-oxoglutarate aminotransferase activity	MF	2	AT1G70560 AT1G23320
GO:0008759	5	2	0.000253615	0.00887652	UDP-3-O-[3-hydroxymyristoyl] N-acetylglucosamine deacetylase activity	MF	2	AT1G24793 AT1G25210
GO:0080022	17	3	7.52021e-05	0.00255687	primary root development	BP	3	AT3G01090 AT1G23320 AT1G70560
GO:0010584	21	3	0.000144985	0.0049295	pollen exine formation	BP	5	AT2G19070 AT3G11980 AT3G28780
GO:0009245	7	2	0.000496343	0.0168757	lipid A biosynthetic process	BP	6	AT1G24793 AT1G25210
GO:0007584	9	2	0.000845401	0.0287436	response to nutrient	BP	2	AT2G14210 AT3G01090
GO:0010445	3	1	0.0143247	0.229195	nuclear dicing body	CC	1	AT1G01040
GO:0008278	5	1	0.0237615	0.380184	cohesin complex	CC	1	AT2G27170

## Sheet: Peak feature
Peak location in a gene	Number of peaks	Percentage (%)
Upstream	62	42.4658
Overlapping start	23	15.7534
Overlapping end	4	2.73973
Inside	35	23.9726
includeFeature	4	2.73973
Downstream	18	12.3288
Total	146	100

## Sheet: Comparison with DEGs
Genes differentially expressed in OE-HRA1-#1
Gene ID	Probe.ID	Cluster	49 core	SCL.core.genes	HUP.or.TF.ID	TF.family	description	CHS.CNS	adj.P.Val	OHS.ONS	adj.P.Val.1	OHS.CHS	adj.P.Val.2	ONS.CNS	adj.P.Val.3	HARAP.WT_NS	adj.P.Val.4	CHS.CNS.1	OHS.ONS.1	OHS.CHS.1	ONS.CNS.1	HARAP.WT_NS.1	start	end	width	summit	tags	MACS.peak.ID	strand	feature	start_position	end_position	insideFeature	distancetoFeature	shortestDistance	fromOverlappingOrNearest	Desc	p.value	fold_enrichment
AT1G43800	260869_at	1	Core cell type	Core low oxygen	HUP7	NA	acyl-(acyl-carrier-protein) desaturase, putative / stearoyl-ACP desaturase, putative	1.67115	0.249102	-0.611346	0.741576	-4.50137	0.00179086	-2.21887	0.249655	7.47132	1.29e-06	NA	NA	Down	NA	Up	16578583	16578924	341	170	16	104	+	AT1G43800	16577610	16579722	inside	973	798	NearestStart	acyl-(acyl-carrier-protein) desaturase, putative / stearoyl-ACP desaturase, putative	1.42233e-12	15.28
AT2G46660	266321_at	10	NA	NA	NA	NA	CYP78A6 (cytochrome P450, family 78, subfamily A, polypeptide 6); oxygen binding	0.678751	0.0129588	-0.661449	0.0138971	-1.59243	5.62e-06	-0.252226	0.729209	0.182462	0.713701	NA	NA	Down	NA	NA	19155813	19156026	213	106	12	234	-	AT2G46660	19153328	19155489	upstream	-324	324	NearestStart	CYP78A6; electron carrier/ heme binding / iron ion binding / monooxygenase/ oxygen binding	2.24905e-14	8.92
AT1G01040	261584_at	7	NA	NA	NA	NA	DCL1 (DICER-LIKE1); ATP-dependent helicase/ ribonuclease III	-1.07496	2.51e-05	-0.971647	8.52e-05	-0.0858407	0.847807	-0.189156	0.796017	-0.0616795	0.910049	Down	NA	NA	NA	NA	22884	23269	385	192	17	1	+	AT1G01040	23146	31227	overlapStart	-262	123	NearestStart	DCL1 (DICER-LIKE 1); ATP-dependent helicase/ double-stranded RNA binding / protein binding / ribonuclease III	3.155e-09	11.43
AT1G31310	262550_at	2	NA	NA	NA	NA	hydroxyproline-rich glycoprotein family protein	1.26713	0.00608964	0.907939	0.0474098	-0.252496	0.750032	0.106699	0.980903	0.0896837	0.938251	Up	NA	NA	NA	NA	11202023	11202235	212	106	17	37	-	AT1G31310	11198353	11200141	upstream	-1882	1882	NearestStart	hydroxyproline-rich glycoprotein family protein	4.44631e-11	4.19
AT1G13260	259364_at	4	NA	NA	NA	AP2-EREBP	RAV1 (Related to ABI3/VP1 1); DNA binding / transcription factor	1.92505	9.79e-10	1.59026	2.49e-08	-0.00824496	0.987636	0.326545	0.361167	0.0503901	0.92224	Up	Up	NA	NA	NA	4541152	4541594	442	247	18	13	+	AT1G13260	4542168	4543742	upstream	-1016	574	NearestStart	RAV1; DNA binding / transcription factor/ transcription repressor	1.51705e-07	7.72
AT3G10040	258930_at	1	Core cell type	Core low oxygen	HRA1	NA	transcription factor (HRA1)	4.91197	1.69e-10	-0.978099	0.0477292	0.301293	0.715309	6.19136	6.86e-11	0.984253	0.0893775	Up	NA	NA	Up	NA	3098066	3098404	338	157	12	540	-	AT3G10040	3096415	3098071	overlapStart	5	5	NearestStart	sequence-specific DNA binding transcription factors	0.000186209	8.61
AT4G24240	254159_at	5	NA	NA	NA	WRKY	WRKY7 (WRKY DNA-binding protein 7); transcription factor	1.09322	0.000120208	0.634124	0.0159116	0.0835042	0.875542	0.5426	0.14874	-0.346338	0.352436	Up	NA	NA	NA	NA	12570250	12570714	464	160	23	421	+	AT4G24240	12571766	12573725	upstream	-1516	1052	NearestStart	WRKY7; calmodulin binding / transcription factor	5.74116e-07	5.51
Genes Differentially Expressed in Mustroph et al., 2009
ID	ID	Core.whole.root	Core.root.tip	Core.shoot			Desc	RTot	R35S	RSCR	RSHR	RWOL	RGL2	RSUC	RCO2	RPEP	RL11C	RTTot	RT35S	RTSCR	RTSHR	RTWOL	Stot	S35S	SGL2	SRBC	SSUC	SCER	SKAT	ID	start	end	width	summit	tags	MACS peak ID	strand	feature	start_position	end_position	insideFeature	distancetoFeature	shortestDistance	fromOverlappingOrNearest		p-value	fold_enrichment
AT1G43800	260869_at	Core induced	Core induced	Core induced			acyl-(acyl-carrier-protein) desaturase, putative / stearoyl-ACP desaturase, putative	RTot high	R35S high	RSCR high	RSHR high	RWOL high	RGL2 high	RSUC high	RCO2 high	RPEP high	RL11C high	RTTot high	RT35S high	RTSCR high	RTSHR high	RTWOL high	Stot high	S35S high	SGL2 high	SRBC high	SSUC high	SCER high	SKAT high	AT1G43800	16578583	16578924	341	170	16	104	+	AT1G43800	16577610	16579722	inside	973	798	NearestStart		1.42233e-12	15.28
AT1G31310	262550_at						hydroxyproline-rich glycoprotein family protein																Stot high							AT1G31310	11202023	11202235	212	106	17	37	-	AT1G31310	11198353	11200141	upstream	-1882	1882	NearestStart		4.44631e-11	4.19
AT3G22231	256766_at						PCC1 (PATHOGEN AND CIRCADIAN CONTROLLED 1)																Stot high	S35S high		SRBC high		SCER high	SKAT high	AT3G22231	7845814	7846285	471	192	29	252	-	AT3G22231	7845823	7846605	overlapEnd	791	9	NearestStart		1.68655e-10	8.55
AT1G13260	259364_at	Core induced	Core induced				RAV1; DNA binding / transcription factor/ transcription repressor	RTot high	R35S high	RSCR high	RSHR high	RWOL high	RGL2 high	RSUC high	RCO2 high	RPEP high	RL11C high	RTTot high	RT35S high	RTSCR high	RTSHR high	RTWOL high					SSUC high			AT1G13260	4541152	4541594	442	247	18	13	+	AT1G13260	4542168	4543742	upstream	-1016	574	NearestStart		1.51705e-07	7.72
AT4G39770	252858_at						trehalose-6-phosphate phosphatase, putative	RTot low	R35S low			RWOL low	RGL2 low		RCO2 low		RL11C low		RT35S low			RTWOL low								AT4G39770	18453214	18453592	378	189	20	434	-	AT4G39770	18448980	18451293	upstream	-1921	1921	NearestStart		4.61318e-07	6.6
AT3G17510	258350_at	Induced in many root cell types					CIPK1 (CBL-INTERACTING PROTEIN KINASE 1); kinase/ protein binding	RTot high		RSCR high	RSHR high	RWOL high		RSUC high	RCO2 high	RPEP high	RL11C high	RTTot high	RT35S high		RTSHR high									AT3G17510	5992781	5993159	378	189	17	250	-	AT3G17510	5988991	5992912	overlapStart	131	131	NearestStart		1.48936e-06	7.48
AT2G14210	263295_at	Core induced	Core induced				AGL44 (AGAMOUS-LIKE 44); DNA binding / transcription factor	RTot high	R35S high	RSCR high	RSHR high	RWOL high	RGL2 high	RSUC high	RCO2 high	RPEP high	RL11C high	RTTot high	RT35S high	RTSCR high	RTSHR high	RTWOL high								AT2G14210	6018314	6018695	381	190	23	195	+	AT2G14210	6018558	6023863	overlapStart	-244	137	NearestStart		8.97429e-06	5.1
AT3G10040	258930_at	Core induced	Core induced	Core induced			sequence-specific DNA binding transcription factors (HRA1)	RTot high	R35S high	RSCR high	RSHR high	RWOL high	RGL2 high	RSUC high	RCO2 high	RPEP high	RL11C high	RTTot high	RT35S high	RTSCR high	RTSHR high	RTWOL high	Stot high	S35S high	SGL2 high	SRBC high	SSUC high	SCER high	SKAT high	AT3G10040	3098066	3098404	338	157	12	540	-	AT3G10040	3096415	3098071	overlapStart	5	5	NearestStart		0.000186209	8.61
